# Supplementary material for: ﻿Three new species of non-marine ostracods (Crustacea, Ostracoda) from small water bodies of northern China
Source: Zookeys. 2022 Apr 29;1097:183–207. doi: 10.3897/zookeys.1097.79713 (PMC9878577; doi:10.3897/zookeys.1097.79713)
Supplement: XML Treatment for Pseudocandona cheni [file zookeys.1097.79713-treatment1.xml]

<!DOCTYPE tp:taxon-treatment
  PUBLIC "-//TaxonX//DTD Taxonomic Treatment Publishing DTD v0 20100105//EN" "tax-treatment-NSO.dtd">
<tp:taxon-treatment xmlns:tp="http://www.plazi.org/taxpub"><tp:treatment-meta><kwd-group><label>Taxon classification</label><kwd>
                  <named-content content-type="kingdom">Animalia</named-content>
                </kwd><kwd>
                  <named-content content-type="order">Podocopida</named-content>
                </kwd><kwd>
                  <named-content content-type="family">Candonidae</named-content>
                </kwd></kwd-group><mixed-citation publication-type="journal"><person-group><name><surname>Yu</surname><given-names>Na</given-names></name><name><surname>Ma</surname><given-names>Shunxin</given-names></name><name><surname>Wang</surname><given-names>Qianwei</given-names></name><name><surname>Zhai</surname><given-names>Dayou</given-names></name></person-group><article-title>﻿Three new species of non-marine ostracods (<tp:taxon-name><tp:taxon-name-part taxon-name-part-type="subphylum">Crustacea</tp:taxon-name-part></tp:taxon-name>, <tp:taxon-name><tp:taxon-name-part taxon-name-part-type="class">Ostracoda</tp:taxon-name-part></tp:taxon-name>) from small water bodies of northern China</article-title><source>Zookeys</source><day>29</day><month>04</month><year>2022</year><volume>1097</volume><fpage>183</fpage><lpage>207</lpage><pub-id pub-id-type="doi">10.3897/zookeys.1097.79713</pub-id></mixed-citation></tp:treatment-meta><tp:nomenclature><label>﻿</label><tp:taxon-name>
                <object-id xmlns:xlink="http://www.w3.org/1999/xlink" content-type="arpha" xlink:type="simple">938C6777-21D1-504B-A873-F781777834EE</object-id>
                <tp:taxon-name-part taxon-name-part-type="genus" reg="Pseudocandona">Pseudocandona</tp:taxon-name-part>
                <tp:taxon-name-part taxon-name-part-type="species" reg="cheni">cheni</tp:taxon-name-part>
                <object-id xmlns:xlink="http://www.w3.org/1999/xlink" content-type="zoobank" xlink:type="simple">http://zoobank.org/1023A7A8-5811-4B6E-8E8A-062596F1BA7B</object-id>
              </tp:taxon-name><tp:taxon-status xmlns:xlink="http://www.w3.org/1999/xlink" xlink:type="simple">sp. nov.</tp:taxon-status><xref ref-type="fig" rid="F1">Figs 1</xref><xref ref-type="fig" rid="F2">, 2</xref><xref ref-type="fig" rid="F3">, 3</xref><tp:nomenclature-citation-list><tp:nomenclature-citation><tp:taxon-name>
                    <tp:taxon-name-part taxon-name-part-type="genus" reg="Pseudocandona">Pseudocandona</tp:taxon-name-part>
                  </tp:taxon-name><comment>sp. 2 – <xref ref-type="bibr" rid="B49">Zhai et al. 2017</xref>: 486, fig. 9.</comment></tp:nomenclature-citation></tp:nomenclature-citation-list></tp:nomenclature><tp:treatment-sec sec-type="type locality" id="SECID0E3XAE"><title>Type locality.</title><p>A small shallow pond (Y26, Table <xref ref-type="table" rid="T1">1</xref>) in Inner Mongolia, China.</p></tp:treatment-sec><tp:treatment-sec sec-type="type material" id="SECID0EGYAE"><title>Type material.</title><p><bold><italic>Holotype</italic></bold>: one male (dyzoc567). <bold><italic>Allotype</italic></bold>: one female (dyzoc569). <bold><italic>Paratypes</italic></bold>: one male (dyzoc568) and three females (dyzoc570, dyzoc706, dyzoc707). All from the type locality, with soft parts dissected, valves preserved on the micropalaeontological slides.</p></tp:treatment-sec><tp:treatment-sec sec-type="material" id="SECID0EJZAE"><title>Other material.</title><p>One male (dyzoc625) and one female (dyzoc626), both from the site Y30 (Table <xref ref-type="table" rid="T1">1</xref>), with soft parts dissected, valves preserved on the micropalaeontological slides. One female (dyzoc813), from the type locality. One female (dyzoc814), from the site Y30 (Table <xref ref-type="table" rid="T1">1</xref>). Both undissected, with carapace enclosed, preserved on the micropalaeontological slides.</p></tp:treatment-sec><tp:treatment-sec sec-type="etymology" id="SECID0EE2AE"><title>Etymology.</title><p>This species is named after Prof. Shouzhong Chen (= Shoutsung Chen; Institute of Hydrobiology, Chinese Academy of Sciences), who was the first among the Chinese ostracod workers to describe soft parts of non-marine ostracods from China (<xref ref-type="bibr" rid="B3">Chen 1957</xref>).</p></tp:treatment-sec><tp:treatment-sec sec-type="description" id="SECID0EA3AE"><title>Dimensions.</title><p>Male, <italic>n</italic> = 3, <abbrev xmlns:xlink="http://www.w3.org/1999/xlink" xlink:title="left valve" id="ABBRID0EI3AE" xlink:type="simple">LV</abbrev>, length 860‒872 μm, height 510‒535 μm; <abbrev xmlns:xlink="http://www.w3.org/1999/xlink" xlink:title="right valve" id="ABBRID0EM3AE" xlink:type="simple">RV</abbrev>, length 842‒849 μm, height 485‒513 μm. Female, <abbrev xmlns:xlink="http://www.w3.org/1999/xlink" xlink:title="left valve" id="ABBRID0EQ3AE" xlink:type="simple">LV</abbrev>, <italic>n</italic> = 5, length 874‒941 μm, height 526‒574 μm; <abbrev xmlns:xlink="http://www.w3.org/1999/xlink" xlink:title="right valve" id="ABBRID0EW3AE" xlink:type="simple">RV</abbrev>, <italic>n</italic> = 3, length 874‒903 μm, height 497‒520 μm.</p></tp:treatment-sec><tp:treatment-sec sec-type="diagnosis" id="SECID0E33AE"><title>Diagnosis.</title><p>Carapace sub-trapezoidal in lateral view, relatively short and stout, with hinged part of dorsal margin nearly straight and sloping anteriorly (Fig. <xref ref-type="fig" rid="F1">1</xref>). Setal group on second segment of <abbrev xmlns:xlink="http://www.w3.org/1999/xlink" xlink:title="mandible" id="ABBRID0EG4AE" xlink:type="simple">Md</abbrev> palp with five setae (Fig. <xref ref-type="fig" rid="F2">2D</xref>). Right palp of <abbrev xmlns:xlink="http://www.w3.org/1999/xlink" xlink:title="fifth limb" id="ABBRID0EO4AE" xlink:type="simple">L5</abbrev> with wide trunk and ventrally curved finger-like end (Fig. <xref ref-type="fig" rid="F3">3C</xref>). Left palp with elongated and ventrally curved trunk (Fig. <xref ref-type="fig" rid="F3">3D</xref>). Hemipenis with M-process triangular distally. Lobe <italic>a</italic> tongue-like. Lobe <italic>b</italic> shortest, with sub-quadrate distal part on inner edge and triangular distal part on outer edge. Lobe <italic>h</italic> with rounded distal part (Fig. <xref ref-type="fig" rid="F3">3G</xref>).</p></tp:treatment-sec><tp:treatment-sec sec-type="description" id="SECID0EE5AE"><title>Description.</title><p>Carapace surface densely covered with small shallow pits in anterior, posterior, and dorsal areas (Fig. <xref ref-type="fig" rid="F1">1B</xref>). In lateral view, greatest height posterior of mid-length. Postero-dorsal angle of male valve (Fig. <xref ref-type="fig" rid="F1">1A, B</xref>) slightly blunter than female (Fig. <xref ref-type="fig" rid="F1">1E, F</xref>). Ventral margin nearly straight. Anterior margin narrower than posterior. Anterior calcified inner lamella wide. Carapace compressed in anterior area and postero-ventral corner (Fig. <xref ref-type="fig" rid="F1">1I, J</xref>). <abbrev xmlns:xlink="http://www.w3.org/1999/xlink" xlink:title="left valve" id="ABBRID0E15AE" xlink:type="simple">LV</abbrev> overlaps <abbrev xmlns:xlink="http://www.w3.org/1999/xlink" xlink:title="right valve" id="ABBRID0E55AE" xlink:type="simple">RV</abbrev> on dorsal, ventral, and posterior sides, and slightly exceeds <abbrev xmlns:xlink="http://www.w3.org/1999/xlink" xlink:title="right valve" id="ABBRID0EC6AE" xlink:type="simple">RV</abbrev> anteriorly (Fig. <xref ref-type="fig" rid="F1">1I, J</xref>).</p><fig id="F1" position="float" orientation="portrait"><object-id xmlns:xlink="http://www.w3.org/1999/xlink" content-type="doi" xlink:type="simple">10.3897/zookeys.1097.79713.figure1</object-id><object-id xmlns:xlink="http://www.w3.org/1999/xlink" content-type="arpha" xlink:type="simple">7EFDCD19-EEAE-5A29-A23A-C65C3B8714AB</object-id><label>Figure 1.</label><caption><p><italic><tp:taxon-name><tp:taxon-name-part taxon-name-part-type="genus" reg="Pseudocandona">Pseudocandona</tp:taxon-name-part><tp:taxon-name-part taxon-name-part-type="species" reg="cheni">cheni</tp:taxon-name-part></tp:taxon-name></italic> sp. nov. <bold>A–D</bold> male, dyzoc567 (holotype) <bold>A</bold> outer view of <abbrev xmlns:xlink="http://www.w3.org/1999/xlink" xlink:title="left valve" id="ABBRID0ECAAG" xlink:type="simple">LV</abbrev><bold>B</bold> outer view of <abbrev xmlns:xlink="http://www.w3.org/1999/xlink" xlink:title="right valve" id="ABBRID0EIAAG" xlink:type="simple">RV</abbrev><bold>C</bold> inner view of <abbrev xmlns:xlink="http://www.w3.org/1999/xlink" xlink:title="left valve" id="ABBRID0EOAAG" xlink:type="simple">LV</abbrev><bold>D</bold> inner view of <abbrev xmlns:xlink="http://www.w3.org/1999/xlink" xlink:title="right valve" id="ABBRID0EUAAG" xlink:type="simple">RV</abbrev><bold>E–H</bold> female, dyzoc569 (allotype) <bold>E</bold> outer view of <abbrev xmlns:xlink="http://www.w3.org/1999/xlink" xlink:title="left valve" id="ABBRID0E3AAG" xlink:type="simple">LV</abbrev><bold>F</bold> outer view of <abbrev xmlns:xlink="http://www.w3.org/1999/xlink" xlink:title="right valve" id="ABBRID0ECBAG" xlink:type="simple">RV</abbrev><bold>G</bold> inner view of <abbrev xmlns:xlink="http://www.w3.org/1999/xlink" xlink:title="left valve" id="ABBRID0EIBAG" xlink:type="simple">LV</abbrev><bold>H</bold> inner view of <abbrev xmlns:xlink="http://www.w3.org/1999/xlink" xlink:title="right valve" id="ABBRID0EOBAG" xlink:type="simple">RV</abbrev><bold>I</bold> female, dyzoc813, dorsal view of carapace, anterior to left <bold>J</bold> female, dyzoc814, ventral view of carapace, anterior to left. Scale bars: 100 μm.</p></caption><graphic xmlns:xlink="http://www.w3.org/1999/xlink" xlink:href="zookeys-1097-183_article-79713__-g001.jpg" position="float" orientation="portrait" xlink:type="simple" id="oo_678545.jpg"><uri content-type="original_file" xlink:type="simple">https://binary.pensoft.net/fig/678545</uri></graphic></fig><p><abbrev xmlns:xlink="http://www.w3.org/1999/xlink" xlink:title="antennule" id="ABBRID0E4BAG" xlink:type="simple">A1</abbrev> (Fig. <xref ref-type="fig" rid="F2">2A</xref>) seven-segmented. First segment with two dorsal and two long ventral setae. Second segment with one short dorso-apical seta. Third segment without seta. Fourth and fifth segments with two long dorso-apical setae and one short ventro-apical seta, respectively. Sixth segment with one short and three long apical setae. Terminal segment with one short and two long setae and aesthetasc <italic>ya</italic>.</p><fig id="F2" position="float" orientation="portrait"><object-id xmlns:xlink="http://www.w3.org/1999/xlink" content-type="doi" xlink:type="simple">10.3897/zookeys.1097.79713.figure2</object-id><object-id xmlns:xlink="http://www.w3.org/1999/xlink" content-type="arpha" xlink:type="simple">8A0CAA22-2395-5BDB-A0B8-D11AD50771B9</object-id><label>Figure 2.</label><caption><p><italic><tp:taxon-name><tp:taxon-name-part taxon-name-part-type="genus" reg="Pseudocandona">Pseudocandona</tp:taxon-name-part><tp:taxon-name-part taxon-name-part-type="species" reg="cheni">cheni</tp:taxon-name-part></tp:taxon-name></italic> sp. nov. <bold>A</bold> male, dyzoc567 (holotype), <abbrev xmlns:xlink="http://www.w3.org/1999/xlink" xlink:title="antennule" id="ABBRID0E3CAG" xlink:type="simple">A1</abbrev><bold>B</bold> male, dyzoc567, <abbrev xmlns:xlink="http://www.w3.org/1999/xlink" xlink:title="antenna" id="ABBRID0ECDAG" xlink:type="simple">A2</abbrev><bold>C</bold> female, dyzoc570, part of <abbrev xmlns:xlink="http://www.w3.org/1999/xlink" xlink:title="antenna" id="ABBRID0EIDAG" xlink:type="simple">A2</abbrev><bold>D</bold> male, dyzoc567, <abbrev xmlns:xlink="http://www.w3.org/1999/xlink" xlink:title="mandible" id="ABBRID0EODAG" xlink:type="simple">Md</abbrev>. Scale bars: 100 μm.</p></caption><graphic xmlns:xlink="http://www.w3.org/1999/xlink" xlink:href="zookeys-1097-183_article-79713__-g002.jpg" position="float" orientation="portrait" xlink:type="simple" id="oo_678546.jpg"><uri content-type="original_file" xlink:type="simple">https://binary.pensoft.net/fig/678546</uri></graphic></fig><p>Male <abbrev xmlns:xlink="http://www.w3.org/1999/xlink" xlink:title="antenna" id="ABBRID0EZDAG" xlink:type="simple">A2</abbrev> (Fig. <xref ref-type="fig" rid="F2">2B</xref>) five-segmented. Seta <italic>t2</italic> and <italic>t3</italic> transformed into male bristles, both similar in morphology, each terminating with slightly inflated, triangular process. Claws <italic>z1</italic> and <italic>z2</italic> long, slightly shorter than claw <italic>G2</italic>. Seta <italic>G3</italic> slim, slightly exceeding end of terminal segment. Claw <italic>G1</italic> short, slightly exceeding half-length of claw <italic>G2</italic>. Claw <italic>Gm</italic> slightly exceeding half-length of claw <italic>GM</italic>.</p><p>Female <abbrev xmlns:xlink="http://www.w3.org/1999/xlink" xlink:title="antenna" id="ABBRID0EFFAG" xlink:type="simple">A2</abbrev> (Fig. <xref ref-type="fig" rid="F2">2C</xref>) four-segmented. Claw <italic>G2</italic> short, not reaching half-length of claw <italic>G3</italic>. Claw <italic>G3</italic> slightly shorter than claw <italic>G1</italic>. Claw <italic>Gm</italic> exceeding half-length of claw <italic>GM</italic>. Setae <italic>t1</italic>‒<italic>4</italic> unequally long, with <italic>t1</italic> and <italic>t3</italic> being longest while <italic>t4</italic> being shortest. Seta <italic>z1</italic> short, extending to ca. mid-way of terminal segment. Setae <italic>z2</italic> and <italic>z3</italic> extending to ca. mid-way of <italic>G</italic>-claws but <italic>z2</italic> slightly longer than <italic>z3</italic>.</p><p><abbrev xmlns:xlink="http://www.w3.org/1999/xlink" xlink:title="mandible" id="ABBRID0E6GAG" xlink:type="simple">Md</abbrev> (Fig. <xref ref-type="fig" rid="F2">2D</xref>) palp with short and slender <italic>α</italic>-seta. Seta <italic>β</italic> short and slender with 5 grouped setae and one sub-equally long accompanying seta on second segment. Seta <italic>γ</italic> long, smooth, and slender.</p><p><abbrev xmlns:xlink="http://www.w3.org/1999/xlink" xlink:title="maxillula" id="ABBRID0EPHAG" xlink:type="simple">Mx</abbrev> (Fig. <xref ref-type="fig" rid="F3">3A</xref>) palp two-segmented. Second segment spatulate. Two tooth-bristles on third masticatory lobe smooth.</p><p>Male <abbrev xmlns:xlink="http://www.w3.org/1999/xlink" xlink:title="fifth limb" id="ABBRID0EZHAG" xlink:type="simple">L5</abbrev> (Fig. <xref ref-type="fig" rid="F3">3C, D</xref>) asymmetrical. Right palp basally wide, grading to finger-like end, with two sub-apical setae. Left palp distally narrower than right, with two sub-apical setae.</p><fig id="F3" position="float" orientation="portrait"><object-id xmlns:xlink="http://www.w3.org/1999/xlink" content-type="doi" xlink:type="simple">10.3897/zookeys.1097.79713.figure3</object-id><object-id xmlns:xlink="http://www.w3.org/1999/xlink" content-type="arpha" xlink:type="simple">85A1E011-C2AA-599B-A958-EAAB8862BE0B</object-id><label>Figure 3.</label><caption><p><italic><tp:taxon-name><tp:taxon-name-part taxon-name-part-type="genus" reg="Pseudocandona">Pseudocandona</tp:taxon-name-part><tp:taxon-name-part taxon-name-part-type="species" reg="cheni">cheni</tp:taxon-name-part></tp:taxon-name></italic> sp. nov. <bold>A</bold> male, dyzoc567 (holotype), <abbrev xmlns:xlink="http://www.w3.org/1999/xlink" xlink:title="maxillula" id="ABBRID0EWIAG" xlink:type="simple">Mx</abbrev><bold>B</bold> female, dyzoc570, <abbrev xmlns:xlink="http://www.w3.org/1999/xlink" xlink:title="fifth limb" id="ABBRID0E3IAG" xlink:type="simple">L5</abbrev><bold>C</bold> male, dyzoc567, right <abbrev xmlns:xlink="http://www.w3.org/1999/xlink" xlink:title="fifth limb" id="ABBRID0ECJAG" xlink:type="simple">L5</abbrev> palp <bold>D</bold> male, dyzoc567, left <abbrev xmlns:xlink="http://www.w3.org/1999/xlink" xlink:title="fifth limb" id="ABBRID0EIJAG" xlink:type="simple">L5</abbrev> palp <bold>E</bold> male, dyzoc567, <abbrev xmlns:xlink="http://www.w3.org/1999/xlink" xlink:title="sixth limb" id="ABBRID0EOJAG" xlink:type="simple">L6</abbrev><bold>F</bold> male, dyzoc567, <abbrev xmlns:xlink="http://www.w3.org/1999/xlink" xlink:title="seventh limb" id="ABBRID0EUJAG" xlink:type="simple">L7</abbrev><bold>G</bold> male, dyzoc567, <abbrev xmlns:xlink="http://www.w3.org/1999/xlink" xlink:title="hemipenis" id="ABBRID0E1JAG" xlink:type="simple">Hp</abbrev><bold>H</bold> male, dyz567, <abbrev xmlns:xlink="http://www.w3.org/1999/xlink" xlink:title="uropodal ramus" id="ABBRID0EAKAG" xlink:type="simple">UR</abbrev>. Scale bars: 100 μm.</p></caption><graphic xmlns:xlink="http://www.w3.org/1999/xlink" xlink:href="zookeys-1097-183_article-79713__-g003.jpg" position="float" orientation="portrait" xlink:type="simple" id="oo_678547.jpg"><uri content-type="original_file" xlink:type="simple">https://binary.pensoft.net/fig/678547</uri></graphic></fig><p>Female <abbrev xmlns:xlink="http://www.w3.org/1999/xlink" xlink:title="fifth limb" id="ABBRID0ELKAG" xlink:type="simple">L5</abbrev> (Fig. <xref ref-type="fig" rid="F3">3B</xref>) with long <italic>b</italic>- and <italic>d</italic>- setae, and one long <italic>a</italic>-seta.</p><p><abbrev xmlns:xlink="http://www.w3.org/1999/xlink" xlink:title="sixth limb" id="ABBRID0E2KAG" xlink:type="simple">L6</abbrev> (Fig. <xref ref-type="fig" rid="F3">3E</xref>) five-segmented. First segment with <italic>d1</italic>-seta extending slightly beyond this segment. Setae <italic>e</italic> and <italic>f</italic> extending to ca. tips of second and third endopodal segments, respectively. Seta <italic>g</italic> exceeding beyond terminal segment with ~ 50% of length. Terminal segment with <italic>h1</italic>-seta conspicuously longer than <italic>h3</italic>-seta.</p><p><abbrev xmlns:xlink="http://www.w3.org/1999/xlink" xlink:title="seventh limb" id="ABBRID0ERLAG" xlink:type="simple">L7</abbrev> (Fig. <xref ref-type="fig" rid="F3">3F</xref>) five-segmented. First segment with <italic>d1</italic>-, <italic>d2</italic>- and <italic>dp</italic>- setae. Setae <italic>e</italic> and <italic>f</italic> absent. Seta <italic>g</italic> long. Terminal segment with short <italic>h1</italic>-seta and long <italic>h2</italic>- and <italic>h3</italic>- setae.</p><p><abbrev xmlns:xlink="http://www.w3.org/1999/xlink" xlink:title="uropodal ramus" id="ABBRID0ENMAG" xlink:type="simple">UR</abbrev> (Fig. <xref ref-type="fig" rid="F3">3H</xref>) with tiny seta <italic>Sa.</italic> Claw <italic>Gp</italic> slightly shorter than claw <italic>Ga.</italic> Seta <italic>Sp</italic> slightly exceeding end of ramus.</p><p>Hemipenis (Fig. <xref ref-type="fig" rid="F3">3G</xref>) sub-ovate in outline. Lobe <italic>a</italic> tongue-like, with sub-quadrate distal end. M-process with triangular distal part. Lobe <italic>b</italic> shorter than lobes <italic>a</italic> and <italic>h</italic>, with sub-quadrate distal part on inner edge and triangular distal part on outer edge. Lobe <italic>h</italic> slightly shorter than lobe <italic>a</italic>, with rounded distal part. Bursa copulatrix elongated with long finger distally.</p></tp:treatment-sec><tp:treatment-sec sec-type="remarks" id="SECID0E5NAG"><title>Remarks.</title><p>The genus <italic><tp:taxon-name><tp:taxon-name-part taxon-name-part-type="genus" reg="Pseudocandona">Pseudocandona</tp:taxon-name-part></tp:taxon-name></italic> Kaufmann, 1900, with 72 species described to date, is the third most diverse genus of the non-marine ostracods after <italic><tp:taxon-name><tp:taxon-name-part taxon-name-part-type="genus" reg="Candona">Candona</tp:taxon-name-part></tp:taxon-name></italic> Baird, 1845 and <italic><tp:taxon-name><tp:taxon-name-part taxon-name-part-type="genus" reg="Strandesia">Strandesia</tp:taxon-name-part></tp:taxon-name></italic> Stuhlmann, 1888 (see <xref ref-type="bibr" rid="B26">Meisch et al. 2019</xref>). [<xref ref-type="bibr" rid="B11">Karanovic (2005</xref>, <xref ref-type="bibr" rid="B12">2012</xref>) proposed an alternative taxonomic scheme where <tp:taxon-name><tp:taxon-name-part taxon-name-part-type="genus" reg="Typhlocypris"/><tp:taxon-name-part taxon-name-part-type="subgenus" reg="Pseudocandona">Pseudocandona</tp:taxon-name-part></tp:taxon-name> is treated as a subgenus under the genus <tp:taxon-name><tp:taxon-name-part taxon-name-part-type="genus" reg="Typhlocypris">Typhlocypris</tp:taxon-name-part></tp:taxon-name> Vejdovský, 1882 and it only contains the six species of the <italic><tp:taxon-name><tp:taxon-name-part taxon-name-part-type="genus" reg="Pseudocandona"/><tp:taxon-name-part taxon-name-part-type="species" reg="compressa">compressa</tp:taxon-name-part></tp:taxon-name></italic> group, but we follow <xref ref-type="bibr" rid="B31">Namiotko et al. (2014)</xref> who redefined the genus <italic><tp:taxon-name><tp:taxon-name-part taxon-name-part-type="genus" reg="Typhlocypris">Typhlocypris</tp:taxon-name-part></tp:taxon-name></italic>.] The genus, as accepted at the moment, consists of five species groups (<italic>caribbeana</italic>, <italic><tp:taxon-name><tp:taxon-name-part taxon-name-part-type="genus" reg="Pseudocandona"/><tp:taxon-name-part taxon-name-part-type="species" reg="compressa">compressa</tp:taxon-name-part></tp:taxon-name></italic>, <italic>prespica</italic>, <italic>rostrata</italic>, and <italic>zschokkei</italic>) and some species with uncertain positions (<xref ref-type="bibr" rid="B30">Namiotko and Danielopol 2004</xref>; <xref ref-type="bibr" rid="B26">Meisch et al. 2019</xref>). This division is mostly based on the number of posterior setae on the second segment of <abbrev xmlns:xlink="http://www.w3.org/1999/xlink" xlink:title="mandible" id="ABBRID0E3UAG" xlink:type="simple">Md</abbrev> palp. Species with 5+1+<italic>β</italic> setae, as well as with the <italic>h1</italic>-seta on the <abbrev xmlns:xlink="http://www.w3.org/1999/xlink" xlink:title="seventh limb" id="ABBRID0EWVAG" xlink:type="simple">L7</abbrev> being more than twice the length of terminal segment, are classified in the <italic><tp:taxon-name><tp:taxon-name-part taxon-name-part-type="genus" reg="Pseudocandona"/><tp:taxon-name-part taxon-name-part-type="species" reg="compressa">compressa</tp:taxon-name-part></tp:taxon-name></italic> group (<xref ref-type="bibr" rid="B24">Meisch 1996</xref>, <xref ref-type="bibr" rid="B25">2000</xref>; <xref ref-type="bibr" rid="B30">Namiotko and Danielopol 2004</xref>), to which the present new species also belongs. Other species of this group are <italic><tp:taxon-name><tp:taxon-name-part taxon-name-part-type="genus" reg="Pseudocandona">P.</tp:taxon-name-part><tp:taxon-name-part taxon-name-part-type="species" reg="albicans">albicans</tp:taxon-name-part></tp:taxon-name></italic> (Brady, 1864), <italic><tp:taxon-name><tp:taxon-name-part taxon-name-part-type="genus" reg="Pseudocandona">P.</tp:taxon-name-part><tp:taxon-name-part taxon-name-part-type="species" reg="compressa">compressa</tp:taxon-name-part></tp:taxon-name></italic> (Koch, 1838), <italic><tp:taxon-name><tp:taxon-name-part taxon-name-part-type="genus" reg="Pseudocandona">P.</tp:taxon-name-part><tp:taxon-name-part taxon-name-part-type="species" reg="insculpta">insculpta</tp:taxon-name-part></tp:taxon-name></italic> (G. W. Müller, 1900), <italic><tp:taxon-name><tp:taxon-name-part taxon-name-part-type="genus" reg="Pseudocandona">P.</tp:taxon-name-part><tp:taxon-name-part taxon-name-part-type="species" reg="pratensis">pratensis</tp:taxon-name-part></tp:taxon-name></italic> (Hartwig, 1901), <italic><tp:taxon-name><tp:taxon-name-part taxon-name-part-type="genus" reg="Pseudocandona">P.</tp:taxon-name-part><tp:taxon-name-part taxon-name-part-type="species" reg="regisnikolai">regisnikolai</tp:taxon-name-part></tp:taxon-name></italic> Karanovic &amp; Petkovski, 1999, and <italic><tp:taxon-name><tp:taxon-name-part taxon-name-part-type="genus" reg="Pseudocandona">P.</tp:taxon-name-part><tp:taxon-name-part taxon-name-part-type="species" reg="sucki">sucki</tp:taxon-name-part></tp:taxon-name></italic> (Hartwig, 1901) (<xref ref-type="bibr" rid="B14">Karanovic and Petkovski 1999</xref>; <xref ref-type="bibr" rid="B25">Meisch 2000</xref>; <xref ref-type="bibr" rid="B12">Karanovic 2012</xref>). <italic><tp:taxon-name><tp:taxon-name-part taxon-name-part-type="genus" reg="Pseudocandona">Pseudocandona</tp:taxon-name-part><tp:taxon-name-part taxon-name-part-type="species" reg="albicans">albicans</tp:taxon-name-part></tp:taxon-name></italic> can be distinguished from the present species by a shorter seta that accompanies the group of the five setae on the <abbrev xmlns:xlink="http://www.w3.org/1999/xlink" xlink:title="mandible" id="ABBRID0EI2AG" xlink:type="simple">Md</abbrev> palp (sub-equally long to the grouped setae in the present species), a much slenderer first endopodal segment of the <abbrev xmlns:xlink="http://www.w3.org/1999/xlink" xlink:title="sixth limb" id="ABBRID0EH3AG" xlink:type="simple">L6</abbrev>, as well as a slenderer carapace in dorsal view (<xref ref-type="bibr" rid="B25">Meisch 2000</xref>). Male bristles on the <abbrev xmlns:xlink="http://www.w3.org/1999/xlink" xlink:title="antenna" id="ABBRID0EY3AG" xlink:type="simple">A2</abbrev> are absent in <italic><tp:taxon-name><tp:taxon-name-part taxon-name-part-type="genus" reg="Pseudocandona">P.</tp:taxon-name-part><tp:taxon-name-part taxon-name-part-type="species" reg="insculpta">insculpta</tp:taxon-name-part></tp:taxon-name></italic> (<xref ref-type="bibr" rid="B25">Meisch 2000</xref>), which easily distinguishes it from the present species. No other species of the <italic><tp:taxon-name><tp:taxon-name-part taxon-name-part-type="genus" reg="Pseudocandona"/><tp:taxon-name-part taxon-name-part-type="species" reg="compressa">compressa</tp:taxon-name-part></tp:taxon-name></italic> group has the morphology of the male <abbrev xmlns:xlink="http://www.w3.org/1999/xlink" xlink:title="fifth limb" id="ABBRID0EZ5AG" xlink:type="simple">L5</abbrev> and the <abbrev xmlns:xlink="http://www.w3.org/1999/xlink" xlink:title="hemipenis" id="ABBRID0EG6AG" xlink:type="simple">Hp</abbrev> similar to <italic><tp:taxon-name><tp:taxon-name-part taxon-name-part-type="genus" reg="Pseudocandona">P.</tp:taxon-name-part><tp:taxon-name-part taxon-name-part-type="species" reg="cheni">cheni</tp:taxon-name-part></tp:taxon-name></italic>. In <italic><tp:taxon-name><tp:taxon-name-part taxon-name-part-type="genus" reg="Pseudocandona">P.</tp:taxon-name-part><tp:taxon-name-part taxon-name-part-type="species" reg="compressa">compressa</tp:taxon-name-part></tp:taxon-name></italic>, <italic><tp:taxon-name><tp:taxon-name-part taxon-name-part-type="genus" reg="Pseudocandona">P.</tp:taxon-name-part><tp:taxon-name-part taxon-name-part-type="species" reg="insculpta">insculpta</tp:taxon-name-part></tp:taxon-name></italic>, and <italic><tp:taxon-name><tp:taxon-name-part taxon-name-part-type="genus" reg="Pseudocandona">P.</tp:taxon-name-part><tp:taxon-name-part taxon-name-part-type="species" reg="pratensis">pratensis</tp:taxon-name-part></tp:taxon-name></italic>, the lob <italic>h</italic> is not distally inflated (albeit slightly curved in <italic><tp:taxon-name><tp:taxon-name-part taxon-name-part-type="genus" reg="Pseudocandona">P.</tp:taxon-name-part><tp:taxon-name-part taxon-name-part-type="species" reg="pratensis">pratensis</tp:taxon-name-part></tp:taxon-name></italic>), their right <abbrev xmlns:xlink="http://www.w3.org/1999/xlink" xlink:title="fifth limb" id="ABBRID0EMBBG" xlink:type="simple">L5</abbrev> have slenderer trunks. The lobe <italic>h</italic> in <italic><tp:taxon-name><tp:taxon-name-part taxon-name-part-type="genus" reg="Pseudocandona">P.</tp:taxon-name-part><tp:taxon-name-part taxon-name-part-type="species" reg="sucki">sucki</tp:taxon-name-part></tp:taxon-name></italic> is very wide, while the lobe <italic>b</italic> is small (<xref ref-type="bibr" rid="B25">Meisch 2000</xref>). <italic><tp:taxon-name><tp:taxon-name-part taxon-name-part-type="genus" reg="Pseudocandona">Pseudocandona</tp:taxon-name-part><tp:taxon-name-part taxon-name-part-type="species" reg="regisnikolai">regisnikolai</tp:taxon-name-part></tp:taxon-name></italic> is much larger (females range between 1.33 and 1.4 mm and males are up to 1.53 mm) (<xref ref-type="bibr" rid="B14">Karanovic and Petkovski 1999</xref>). In addition, <italic><tp:taxon-name><tp:taxon-name-part taxon-name-part-type="genus" reg="Pseudocandona">P.</tp:taxon-name-part><tp:taxon-name-part taxon-name-part-type="species" reg="regisnikolai">regisnikolai</tp:taxon-name-part></tp:taxon-name></italic> possesses only one dorsal seta on the basal segment of the <abbrev xmlns:xlink="http://www.w3.org/1999/xlink" xlink:title="antennule" id="ABBRID0EYDBG" xlink:type="simple">A1</abbrev>, setae <italic>t2</italic> and <italic>t3</italic> on the male <abbrev xmlns:xlink="http://www.w3.org/1999/xlink" xlink:title="antenna" id="ABBRID0EJEBG" xlink:type="simple">A2</abbrev> are not transformed into bristles, the left prehensile palp of male is much slenderer than the right one, and the <italic><abbrev xmlns:xlink="http://www.w3.org/1999/xlink" xlink:title="hemipenis" id="ABBRID0EJFBG" xlink:type="simple">Hp</abbrev></italic> bears a conspicuous lobe <italic>g</italic> (<xref ref-type="bibr" rid="B14">Karanovic and Petkovski 1999</xref>).</p></tp:treatment-sec><tp:treatment-sec><!--Section generated to contain objects referenced in tp:taxon-treatment.--><table-wrap id="T1" position="float" orientation="portrait"><label>Table 1.</label><caption><p>Information on sampling sites (GPS coordinates based on WGS84 system).</p></caption><table id="TID0EZWBG" rules="all"><tbody><tr><th rowspan="1" colspan="1">Site</th><th rowspan="1" colspan="1">Coordinates</th><th rowspan="1" colspan="1">Habitat description</th><th rowspan="1" colspan="1">Date</th><th rowspan="1" colspan="1">
                <abbrev xmlns:xlink="http://www.w3.org/1999/xlink" xlink:title="electrical conductivity" id="ABBRID0EAGAE" xlink:type="simple">EC</abbrev>
              </th><th rowspan="1" colspan="1">Specimens</th></tr><tr><td rowspan="1" colspan="1">Y11</td><td rowspan="1" colspan="1">
                <named-content xmlns:xlink="http://www.w3.org/1999/xlink" content-type="dwc:verbatimCoordinates" xlink:type="simple">
                  <named-content content-type="geo-json" specific-use="{&#34;type&#34;:&#34;Point&#34;,&#34;coordinates&#34;:[116.743556,43.373889]}" id="NCID0ESGAE" xlink:type="simple">43°22'26.0"N, 116°44'36.8"E</named-content>
                </named-content>
              </td><td rowspan="1" colspan="1">pond with abundant plant detritus, formed in rechanneled bed of Gongger River, Hexigten Banner, Inner Mongolia</td><td rowspan="1" colspan="1">12.v.2015</td><td rowspan="1" colspan="1">2314</td><td rowspan="1" colspan="1">dyzoc575‒580, dyzoc819, dyzoc821 (<italic>Tnr</italic>)</td></tr><tr><td rowspan="1" colspan="1">Y26</td><td rowspan="1" colspan="1">
                <named-content xmlns:xlink="http://www.w3.org/1999/xlink" content-type="dwc:verbatimCoordinates" xlink:type="simple">
                  <named-content content-type="geo-json" specific-use="{&#34;type&#34;:&#34;Point&#34;,&#34;coordinates&#34;:[115.793028,43.005694]}" id="NCID0EWHAE" xlink:type="simple">43°00'20.5"N, 115°47'34.9"E</named-content>
                </named-content>
              </td><td rowspan="1" colspan="1">small pond with abundant plant detritus, connected with small creek in Zhenglan Banner, Inner Mongolia</td><td rowspan="1" colspan="1">18.v.2015</td><td rowspan="1" colspan="1">458</td><td rowspan="1" colspan="1">dyzoc567‒570, dyzoc706‒707, dyzoc813 (<italic>Psc</italic>)</td></tr><tr><td rowspan="2" colspan="1">Y30</td><td rowspan="2" colspan="1">
                <named-content xmlns:xlink="http://www.w3.org/1999/xlink" content-type="dwc:verbatimCoordinates" xlink:type="simple">
                  <named-content content-type="geo-json" specific-use="{&#34;type&#34;:&#34;Point&#34;,&#34;coordinates&#34;:[115.820556,42.982167]}" id="NCID0E1IAE" xlink:type="simple">42°58'55.8"N, 115°49'14.0"E</named-content>
                </named-content>
              </td><td rowspan="2" colspan="1">small swamp with abundant grass in Zhenglan Banner, Inner Mongolia</td><td rowspan="2" colspan="1">18.v.2015</td><td rowspan="2" colspan="1">562</td><td rowspan="1" colspan="1">dyzoc625, dyzoc626, dyzoc814 (<italic>Psc</italic>);</td></tr><tr><td rowspan="1" colspan="1">dyzoc675, dyzoc816‒817 (<italic>Clp</italic>)</td></tr><tr><td rowspan="1" colspan="1">Y34</td><td rowspan="1" colspan="1">between 40°33'59.7"‒34'11.5"N, 116°47'9.7"‒48'25.8"E</td><td rowspan="1" colspan="1">pond with a few macrophytes, flowed through by mountain brook in vicinity of Beijing</td><td rowspan="1" colspan="1">25.v.2015</td><td rowspan="1" colspan="1">199</td><td rowspan="1" colspan="1">dyzoc558‒563 (<italic>Clp</italic>)</td></tr></tbody></table><table-wrap-foot><fn><p><bold>Key</bold>: <abbrev xmlns:xlink="http://www.w3.org/1999/xlink" xlink:title="electrical conductivity" id="ABBRID0EALAE" xlink:type="simple">EC</abbrev>, electrical conductivity in µS cm<sup>‒1</sup>. <italic>Clp</italic>, <italic><tp:taxon-name><tp:taxon-name-part taxon-name-part-type="genus" reg="Cyclocypris">Cyclocypris</tp:taxon-name-part><tp:taxon-name-part taxon-name-part-type="species" reg="pangi">pangi</tp:taxon-name-part></tp:taxon-name></italic> sp. nov.; <italic>Psc</italic>, <italic><tp:taxon-name><tp:taxon-name-part taxon-name-part-type="genus" reg="Pseudocandona">Pseudocandona</tp:taxon-name-part><tp:taxon-name-part taxon-name-part-type="species" reg="cheni">cheni</tp:taxon-name-part></tp:taxon-name></italic> sp. nov.; <italic>Tnr</italic>, <italic><tp:taxon-name><tp:taxon-name-part taxon-name-part-type="genus" reg="Tonnacypris">Tonnacypris</tp:taxon-name-part><tp:taxon-name-part taxon-name-part-type="species" reg="rectangularis">rectangularis</tp:taxon-name-part></tp:taxon-name></italic> sp. nov.</p></fn></table-wrap-foot></table-wrap></tp:treatment-sec><ref-list><ref id="B49"><mixed-citation xmlns:xlink="http://www.w3.org/1999/xlink" xlink:type="simple"><person-group><name name-style="western"><surname>Zhai</surname><given-names>DY</given-names></name><name name-style="western"><surname>Smith</surname><given-names>RJ</given-names></name><name name-style="western"><surname>Peng</surname><given-names>P</given-names></name><name name-style="western"><surname>Yu</surname><given-names>N</given-names></name><name name-style="western"><surname>Ma</surname><given-names>SX</given-names></name><name name-style="western"><surname>Li</surname><given-names>XZ</given-names></name></person-group> (<year>2017</year>) <article-title>Cluster analyses of <tp:taxon-name><tp:taxon-name-part taxon-name-part-type="class">Ostracoda</tp:taxon-name-part></tp:taxon-name> based on dimensions of body structures: Implications for taxonomic classification.</article-title><source>Crustaceana</source><volume>90</volume>: <fpage>471</fpage>–<lpage>502</lpage>. <ext-link xlink:href="10.1163/15685403-00003667" ext-link-type="doi" xlink:type="simple">https://doi.org/10.1163/15685403-00003667</ext-link></mixed-citation></ref><ref id="B3"><mixed-citation xmlns:xlink="http://www.w3.org/1999/xlink" xlink:type="simple"><person-group><name name-style="western"><surname>Chen</surname><given-names>ST</given-names></name></person-group> (<year>1957</year>) <article-title>Notes on some <tp:taxon-name><tp:taxon-name-part taxon-name-part-type="class">Ostracoda</tp:taxon-name-part></tp:taxon-name> from Lake Tunghu, Wuchang.</article-title><source>Shui Sheng Sheng Wu Hsueh Bao</source><volume>2</volume>: <fpage>314</fpage>–<lpage>321</lpage>. [in Chinese with English abstract]</mixed-citation></ref><ref id="B26"><mixed-citation xmlns:xlink="http://www.w3.org/1999/xlink" xlink:type="simple"><person-group><name name-style="western"><surname>Meisch</surname><given-names>C</given-names></name><name name-style="western"><surname>Smith</surname><given-names>RJ</given-names></name><name name-style="western"><surname>Martens</surname><given-names>K</given-names></name></person-group> (<year>2019</year>) <article-title>A subjective global checklist of the extant non-marine <tp:taxon-name><tp:taxon-name-part taxon-name-part-type="class">Ostracoda</tp:taxon-name-part></tp:taxon-name> (<tp:taxon-name><tp:taxon-name-part taxon-name-part-type="subphylum">Crustacea</tp:taxon-name-part></tp:taxon-name>).</article-title><source>European Journal of Taxonomy</source><volume>492</volume>: <fpage>1</fpage>–<lpage>135</lpage>. <ext-link xlink:href="10.5852/ejt.2019.492" ext-link-type="doi" xlink:type="simple">https://doi.org/10.5852/ejt.2019.492</ext-link></mixed-citation></ref><ref id="B11"><mixed-citation xmlns:xlink="http://www.w3.org/1999/xlink" xlink:type="simple"><person-group><name name-style="western"><surname>Karanovic</surname><given-names>I</given-names></name></person-group> (<year>2005</year>) <article-title>On the genus <italic><tp:taxon-name><tp:taxon-name-part taxon-name-part-type="genus">Typhlocypris</tp:taxon-name-part></tp:taxon-name></italic> Vejdovský, 1892 (<tp:taxon-name><tp:taxon-name-part taxon-name-part-type="subphylum">Crustacea</tp:taxon-name-part></tp:taxon-name>: <tp:taxon-name><tp:taxon-name-part taxon-name-part-type="class">Ostracoda</tp:taxon-name-part></tp:taxon-name>: <tp:taxon-name><tp:taxon-name-part taxon-name-part-type="subfamily">Candoninae</tp:taxon-name-part></tp:taxon-name>), with description of two new species.</article-title><source>Systematics and Biodiversity</source><volume>3</volume>: <fpage>375</fpage>–<lpage>406</lpage>. <ext-link xlink:href="10.1017/S1477200005001738" ext-link-type="doi" xlink:type="simple">https://doi.org/10.1017/S1477200005001738</ext-link></mixed-citation></ref><ref id="B12"><mixed-citation xmlns:xlink="http://www.w3.org/1999/xlink" xlink:type="simple"><person-group><name name-style="western"><surname>Karanovic</surname><given-names>I</given-names></name></person-group> (<year>2012</year>) <source>Recent Freshwater Ostracods of the World.</source><publisher-name>Springer-Verlag</publisher-name>, <publisher-loc>Berlin</publisher-loc>, <size units="page">608 pp</size>. <ext-link xlink:href="10.1007/978-3-642-21810-1" ext-link-type="doi" xlink:type="simple">https://doi.org/10.1007/978-3-642-21810-1</ext-link></mixed-citation></ref><ref id="B31"><mixed-citation xmlns:xlink="http://www.w3.org/1999/xlink" xlink:type="simple"><person-group><name name-style="western"><surname>Namiotko</surname><given-names>T</given-names></name><name name-style="western"><surname>Danielopol</surname><given-names>DL</given-names></name><name name-style="western"><surname>Meisch</surname><given-names>C</given-names></name><name name-style="western"><surname>Gross</surname><given-names>M</given-names></name><name name-style="western"><surname>Mori</surname><given-names>N</given-names></name></person-group> (<year>2014</year>) <article-title>Redefinition of the genus <italic><tp:taxon-name><tp:taxon-name-part taxon-name-part-type="genus">Typhlocypris</tp:taxon-name-part></tp:taxon-name></italic> Vejdovský, 1882 (<tp:taxon-name><tp:taxon-name-part taxon-name-part-type="class">Ostracoda</tp:taxon-name-part></tp:taxon-name>, <tp:taxon-name><tp:taxon-name-part taxon-name-part-type="family">Candonidae</tp:taxon-name-part></tp:taxon-name>).</article-title><source>Crustaceana</source><volume>87</volume>: <fpage>952</fpage>–<lpage>984</lpage>. <ext-link xlink:href="10.1163/15685403-00003338" ext-link-type="doi" xlink:type="simple">https://doi.org/10.1163/15685403-00003338</ext-link></mixed-citation></ref><ref id="B30"><mixed-citation xmlns:xlink="http://www.w3.org/1999/xlink" xlink:type="simple"><person-group><name name-style="western"><surname>Namiotko</surname><given-names>T</given-names></name><name name-style="western"><surname>Danielopol</surname><given-names>DL</given-names></name></person-group> (<year>2004</year>) <article-title>Review of the <italic>eremita</italic> species-group of the genus <italic><tp:taxon-name><tp:taxon-name-part taxon-name-part-type="genus">Pseudocandona</tp:taxon-name-part></tp:taxon-name></italic> Kaufmann (<tp:taxon-name><tp:taxon-name-part taxon-name-part-type="class">Ostracoda</tp:taxon-name-part></tp:taxon-name>, <tp:taxon-name><tp:taxon-name-part taxon-name-part-type="subphylum">Crustacea</tp:taxon-name-part></tp:taxon-name>), with the description of a new species.</article-title><source>Revista Española de Micropaleontología</source><volume>36</volume>: <fpage>109</fpage>–<lpage>125</lpage>.</mixed-citation></ref><ref id="B24"><mixed-citation xmlns:xlink="http://www.w3.org/1999/xlink" xlink:type="simple"><person-group><name name-style="western"><surname>Meisch</surname><given-names>C</given-names></name></person-group> (<year>1996</year>) <article-title>Contribution to the taxonomy of <italic><tp:taxon-name><tp:taxon-name-part taxon-name-part-type="genus">Pseudocandona</tp:taxon-name-part></tp:taxon-name></italic> and four related genera, with the description of <italic><tp:taxon-name><tp:taxon-name-part taxon-name-part-type="genus">Schellencandona</tp:taxon-name-part></tp:taxon-name></italic> nov. gen., a list of the <tp:taxon-name><tp:taxon-name-part taxon-name-part-type="subfamily">Candoninae</tp:taxon-name-part></tp:taxon-name> genera, and a key to the European genera of the subfamily (<tp:taxon-name><tp:taxon-name-part taxon-name-part-type="subphylum">Crustacea</tp:taxon-name-part></tp:taxon-name>, <tp:taxon-name><tp:taxon-name-part taxon-name-part-type="class">Ostracoda</tp:taxon-name-part></tp:taxon-name>).</article-title><source>Bulletin (Societe des Naturalistes Luxembourgeois)</source><volume>97</volume>: <fpage>211</fpage>–<lpage>237</lpage>.</mixed-citation></ref><ref id="B25"><mixed-citation xmlns:xlink="http://www.w3.org/1999/xlink" xlink:type="simple"><person-group><name name-style="western"><surname>Meisch</surname><given-names>C</given-names></name></person-group> (<year>2000</year>) <source>Freshwater <tp:taxon-name><tp:taxon-name-part taxon-name-part-type="class">Ostracoda</tp:taxon-name-part></tp:taxon-name> of Western and Central Europe. In: Schwoerbel J, Zwick P (Eds) Süßwasserfauna von Mitteleuropa 8(3).</source><publisher-name>Spektrum Akademischer Verlag</publisher-name>, <publisher-loc>Heidelberg, Berlin</publisher-loc>, <size units="page">522 pp</size>.</mixed-citation></ref><ref id="B14"><mixed-citation xmlns:xlink="http://www.w3.org/1999/xlink" xlink:type="simple"><person-group><name name-style="western"><surname>Karanovic</surname><given-names>I</given-names></name><name name-style="western"><surname>Petkovski</surname><given-names>TK</given-names></name></person-group> (<year>1999</year>) <article-title>Two new species of the subfamily <tp:taxon-name><tp:taxon-name-part taxon-name-part-type="subfamily">Candoninae</tp:taxon-name-part></tp:taxon-name> (<tp:taxon-name><tp:taxon-name-part taxon-name-part-type="class">Ostracoda</tp:taxon-name-part></tp:taxon-name>) from Montenegro (SE Europe).</article-title><source>Crustaceana</source><volume>71</volume>: <fpage>603</fpage>–<lpage>616</lpage>. <ext-link xlink:href="10.1163/156854099503645" ext-link-type="doi" xlink:type="simple">https://doi.org/10.1163/156854099503645</ext-link></mixed-citation></ref></ref-list></tp:taxon-treatment>
