# Supplementary material for: ﻿Three new species of non-marine ostracods (Crustacea, Ostracoda) from small water bodies of northern China
Source: Zookeys. 2022 Apr 29;1097:183–207. doi: 10.3897/zookeys.1097.79713 (PMC9878577; doi:10.3897/zookeys.1097.79713)
Supplement: XML Treatment for Cyclocypris pangi [file zookeys.1097.79713-treatment2.xml]

<!DOCTYPE tp:taxon-treatment
  PUBLIC "-//TaxonX//DTD Taxonomic Treatment Publishing DTD v0 20100105//EN" "tax-treatment-NSO.dtd">
<tp:taxon-treatment xmlns:tp="http://www.plazi.org/taxpub"><tp:treatment-meta><kwd-group><label>Taxon classification</label><kwd>
                    <named-content content-type="kingdom">Animalia</named-content>
                  </kwd><kwd>
                    <named-content content-type="order">Podocopida</named-content>
                  </kwd><kwd>
                    <named-content content-type="family">Candonidae</named-content>
                  </kwd></kwd-group><mixed-citation publication-type="journal"><person-group><name><surname>Yu</surname><given-names>Na</given-names></name><name><surname>Ma</surname><given-names>Shunxin</given-names></name><name><surname>Wang</surname><given-names>Qianwei</given-names></name><name><surname>Zhai</surname><given-names>Dayou</given-names></name></person-group><article-title>﻿Three new species of non-marine ostracods (<tp:taxon-name><tp:taxon-name-part taxon-name-part-type="subphylum">Crustacea</tp:taxon-name-part></tp:taxon-name>, <tp:taxon-name><tp:taxon-name-part taxon-name-part-type="class">Ostracoda</tp:taxon-name-part></tp:taxon-name>) from small water bodies of northern China</article-title><source>Zookeys</source><day>29</day><month>04</month><year>2022</year><volume>1097</volume><fpage>183</fpage><lpage>207</lpage><pub-id pub-id-type="doi">10.3897/zookeys.1097.79713</pub-id></mixed-citation></tp:treatment-meta><tp:nomenclature><label>﻿</label><tp:taxon-name>
                  <object-id xmlns:xlink="http://www.w3.org/1999/xlink" content-type="arpha" xlink:type="simple">0EC6A51A-94AA-5CB9-8FA4-658FD72E8409</object-id>
                  <tp:taxon-name-part taxon-name-part-type="genus" reg="Cyclocypris">Cyclocypris</tp:taxon-name-part>
                  <tp:taxon-name-part taxon-name-part-type="species" reg="pangi">pangi</tp:taxon-name-part>
                  <object-id xmlns:xlink="http://www.w3.org/1999/xlink" content-type="zoobank" xlink:type="simple">http://zoobank.org/98BB8DE9-79A3-4985-9EC3-EAE47971E91C</object-id>
                </tp:taxon-name><tp:taxon-status xmlns:xlink="http://www.w3.org/1999/xlink" xlink:type="simple">sp. nov.</tp:taxon-status><xref ref-type="fig" rid="F4">Figs 4</xref><xref ref-type="fig" rid="F5">, 5</xref><xref ref-type="fig" rid="F6">, 6</xref><tp:nomenclature-citation-list><tp:nomenclature-citation><tp:taxon-name>
                      <tp:taxon-name-part taxon-name-part-type="genus" reg="Cyclocypris">Cyclocypris</tp:taxon-name-part>
                    </tp:taxon-name><comment>sp. – <xref ref-type="bibr" rid="B49">Zhai et al. 2017</xref>: 485, fig. 8.</comment></tp:nomenclature-citation></tp:nomenclature-citation-list></tp:nomenclature><tp:treatment-sec sec-type="type locality" id="SECID0ENIBG"><title>Type locality.</title><p>A pond (Y34, Table <xref ref-type="table" rid="T1">1</xref>) in Beijing, China.</p></tp:treatment-sec><tp:treatment-sec sec-type="type material" id="SECID0EXIBG"><title>Type material.</title><p><bold><italic>Holotype</italic></bold>: one male (dyzoc559). <bold><italic>Allotype</italic></bold>: one female (dyzoc558). <bold><italic>Paratypes</italic></bold>: two females (dyzoc560, dyzoc561) and two males (dyzoc562, dyzoc563). All from the type locality, dissected, valves preserved on the micropalaeontological slides.</p></tp:treatment-sec><tp:treatment-sec sec-type="material" id="SECID0E1JBG"><title>Other material.</title><p>One female (dyzoc675), from the site Y30 (Table <xref ref-type="table" rid="T1">1</xref>), with soft parts dissected and valves preserved on a micropalaeontological slide. Two undissected specimens (dyzoc816, dyzoc817), from the site Y30 (Table <xref ref-type="table" rid="T1">1</xref>), preserved dry on the micropalaeontological slides.</p></tp:treatment-sec><tp:treatment-sec sec-type="etymology" id="SECID0EDLBG"><title>Etymology.</title><p>This species is named in the honour of Prof. Qiqing Pang (Hebei GEO University, China) in recognition of his productive work on Mesozoic and Cenozoic ostracods since the 1960s.</p></tp:treatment-sec><tp:treatment-sec sec-type="description" id="SECID0E2LBG"><title>Dimensions.</title><p>Male, <italic>n</italic> = 3, <abbrev xmlns:xlink="http://www.w3.org/1999/xlink" xlink:title="left valve" id="ABBRID0EDMBG" xlink:type="simple">LV</abbrev>, length 520‒540 μm, height 355‒387 μm. Female, <italic>n</italic> = 4, <abbrev xmlns:xlink="http://www.w3.org/1999/xlink" xlink:title="left valve" id="ABBRID0EJMBG" xlink:type="simple">LV</abbrev>, length 483‒558 μm, height 331‒390 μm.</p></tp:treatment-sec><tp:treatment-sec sec-type="diagnosis" id="SECID0ENMBG"><title>Diagnosis.</title><p><italic><tp:taxon-name><tp:taxon-name-part taxon-name-part-type="genus" reg="Cyclocypris">Cyclocypris</tp:taxon-name-part></tp:taxon-name></italic> species with intermediate-sized (Fig. <xref ref-type="fig" rid="F4">4A</xref>), dark-brown carapace. <abbrev xmlns:xlink="http://www.w3.org/1999/xlink" xlink:title="right valve" id="ABBRID0E5MBG" xlink:type="simple">RV</abbrev> overlapping <abbrev xmlns:xlink="http://www.w3.org/1999/xlink" xlink:title="left valve" id="ABBRID0ECNBG" xlink:type="simple">LV</abbrev> anteriorly and ventrally. <abbrev xmlns:xlink="http://www.w3.org/1999/xlink" xlink:title="antenna" id="ABBRID0EGNBG" xlink:type="simple">A2</abbrev> natatory setae exceeding terminal claws by 55% of length (Fig. <xref ref-type="fig" rid="F5">5B</xref>). Prehensile palps slightly asymmetrical, with sub-rectangular trunks, finger of left prehensile palp wider (Fig. <xref ref-type="fig" rid="F6">6A, B</xref>). <abbrev xmlns:xlink="http://www.w3.org/1999/xlink" xlink:title="sixth limb" id="ABBRID0ESNBG" xlink:type="simple">L6</abbrev><italic>e</italic>-seta exceeding end of terminal segment. <abbrev xmlns:xlink="http://www.w3.org/1999/xlink" xlink:title="seventh limb" id="ABBRID0EYNBG" xlink:type="simple">L7</abbrev> fourth segment with length almost twice of width, <italic>h1</italic> short and slightly curved, not “S-shaped” (Fig. <xref ref-type="fig" rid="F6">6C</xref>). Terminal claws of <abbrev xmlns:xlink="http://www.w3.org/1999/xlink" xlink:title="uropodal ramus" id="ABBRID0ECOBG" xlink:type="simple">UR</abbrev> not reaching half-length of <abbrev xmlns:xlink="http://www.w3.org/1999/xlink" xlink:title="uropodal ramus" id="ABBRID0EGOBG" xlink:type="simple">UR</abbrev> stem (Fig. <xref ref-type="fig" rid="F6">6D</xref>). <abbrev xmlns:xlink="http://www.w3.org/1999/xlink" xlink:title="hemipenis" id="ABBRID0EOOBG" xlink:type="simple">Hp</abbrev> carrying S-shaped structure to interior side of lobe <italic>b</italic>, lobes <italic>a</italic> and <italic>b</italic> with wide distal end (Fig. <xref ref-type="fig" rid="F6">6F</xref>).</p></tp:treatment-sec><tp:treatment-sec sec-type="description" id="SECID0E3OBG"><title>Description.</title><p>Carapace smooth. <abbrev xmlns:xlink="http://www.w3.org/1999/xlink" xlink:title="right valve" id="ABBRID0ECPBG" xlink:type="simple">RV</abbrev> overlapping <abbrev xmlns:xlink="http://www.w3.org/1999/xlink" xlink:title="left valve" id="ABBRID0EGPBG" xlink:type="simple">LV</abbrev> on all directions, and with one lobe-like expansion ventrally (Fig. <xref ref-type="fig" rid="F4">4G, H</xref>). Dorsal margin arched. Ventral margin almost straight in <abbrev xmlns:xlink="http://www.w3.org/1999/xlink" xlink:title="right valve" id="ABBRID0EOPBG" xlink:type="simple">RV</abbrev> (Fig. <xref ref-type="fig" rid="F4">4D</xref>) and only slightly concave in <abbrev xmlns:xlink="http://www.w3.org/1999/xlink" xlink:title="left valve" id="ABBRID0EWPBG" xlink:type="simple">LV</abbrev> (Fig. <xref ref-type="fig" rid="F4">4A‒C, F</xref>). Greatest height near middle length. Posterior end more rounded than anterior. Selvage peripheral along antero-ventral and postero-ventral margins (Fig. <xref ref-type="fig" rid="F4">4A</xref>). Two inner lists present on each valve (Fig. <xref ref-type="fig" rid="F4">4C‒F</xref>): interior one most pronounced on anterior margin of <abbrev xmlns:xlink="http://www.w3.org/1999/xlink" xlink:title="right valve" id="ABBRID0EGQBG" xlink:type="simple">RV</abbrev> (Fig. <xref ref-type="fig" rid="F4">4E</xref>), weakly expressed on same position of <abbrev xmlns:xlink="http://www.w3.org/1999/xlink" xlink:title="left valve" id="ABBRID0EOQBG" xlink:type="simple">LV</abbrev> (Fig. <xref ref-type="fig" rid="F4">4C, F</xref>); exterior one running close to selvage on both valves (Fig. <xref ref-type="fig" rid="F4">4C‒F</xref>) except postero-ventral part of <abbrev xmlns:xlink="http://www.w3.org/1999/xlink" xlink:title="left valve" id="ABBRID0E1QBG" xlink:type="simple">LV</abbrev> (Fig. <xref ref-type="fig" rid="F4">4C, F</xref>). Antero- and postero-ventral parts of <abbrev xmlns:xlink="http://www.w3.org/1999/xlink" xlink:title="right valve" id="ABBRID0ECRBG" xlink:type="simple">RV</abbrev> each with one blunt peg (arrows in Fig. <xref ref-type="fig" rid="F4">4D</xref>), corresponding to antero- and postero-ventral sockets on <abbrev xmlns:xlink="http://www.w3.org/1999/xlink" xlink:title="left valve" id="ABBRID0EKRBG" xlink:type="simple">LV</abbrev> (arrows in Fig. <xref ref-type="fig" rid="F4">4C</xref>).</p><fig id="F4" position="float" orientation="portrait"><object-id xmlns:xlink="http://www.w3.org/1999/xlink" content-type="doi" xlink:type="simple">10.3897/zookeys.1097.79713.figure4</object-id><object-id xmlns:xlink="http://www.w3.org/1999/xlink" content-type="arpha" xlink:type="simple">0D38910C-309F-5E58-A1E6-C2CD4FDEF20C</object-id><label>Figure 4.</label><caption><p><italic><tp:taxon-name><tp:taxon-name-part taxon-name-part-type="genus" reg="Cyclocypris">Cyclocypris</tp:taxon-name-part><tp:taxon-name-part taxon-name-part-type="species" reg="pangi">pangi</tp:taxon-name-part></tp:taxon-name></italic> sp. nov. <bold>A, B</bold> female, dyzoc558 <bold>A</bold> outer view of <abbrev xmlns:xlink="http://www.w3.org/1999/xlink" xlink:title="left valve" id="ABBRID0EJSBG" xlink:type="simple">LV</abbrev><bold>B</bold> inner view of <abbrev xmlns:xlink="http://www.w3.org/1999/xlink" xlink:title="left valve" id="ABBRID0EPSBG" xlink:type="simple">LV</abbrev><bold>C–E</bold> female, dyzoc675 <bold>C</bold> inner view of <abbrev xmlns:xlink="http://www.w3.org/1999/xlink" xlink:title="left valve" id="ABBRID0EXSBG" xlink:type="simple">LV</abbrev>, with sockets arrowed <bold>D</bold> inner view of <abbrev xmlns:xlink="http://www.w3.org/1999/xlink" xlink:title="right valve" id="ABBRID0E4SBG" xlink:type="simple">RV</abbrev>, with pegs arrowed <bold>E</bold> anterior part of (D) showing details of calcified inner lamella <bold>F</bold> female, dyzoc560, inner view of <abbrev xmlns:xlink="http://www.w3.org/1999/xlink" xlink:title="left valve" id="ABBRID0EFTBG" xlink:type="simple">LV</abbrev><bold>G</bold> sex unknown, dyzoc816, ventral view of carapace <bold>H</bold> sex unknown, dyzoc817, dorsal view of slightly open carapace. Scale bars: 100 μm.</p></caption><graphic xmlns:xlink="http://www.w3.org/1999/xlink" xlink:href="zookeys-1097-183_article-79713__-g004.jpg" position="float" orientation="portrait" xlink:type="simple" id="oo_678548.jpg"><uri content-type="original_file" xlink:type="simple">https://binary.pensoft.net/fig/678548</uri></graphic></fig><p><abbrev xmlns:xlink="http://www.w3.org/1999/xlink" xlink:title="antennule" id="ABBRID0EUTBG" xlink:type="simple">A1</abbrev> (Fig. <xref ref-type="fig" rid="F5">5A</xref>) seven-segmented. First segment with one dorsal and two long ventral setae. Second segment with one dorso-apical seta and tiny Rome organ. Third segment with one medium-long dorso-apical seta and one short ventro-apical seta. Fourth segment with two long dorso-apical setae and two short ventro-apical setae. Fifth segment with two long dorso-apical setae, and one long and one short ventro-apical setae. Sixth segment with four long apical setae. Seventh segment with three long apical setae and aesthetasc <italic>ya</italic>.</p><fig id="F5" position="float" orientation="portrait"><object-id xmlns:xlink="http://www.w3.org/1999/xlink" content-type="doi" xlink:type="simple">10.3897/zookeys.1097.79713.figure5</object-id><object-id xmlns:xlink="http://www.w3.org/1999/xlink" content-type="arpha" xlink:type="simple">67403B1A-45A7-5383-BB74-0CC9F6B13A56</object-id><label>Figure 5.</label><caption><p><italic><tp:taxon-name><tp:taxon-name-part taxon-name-part-type="genus" reg="Cyclocypris">Cyclocypris</tp:taxon-name-part><tp:taxon-name-part taxon-name-part-type="species" reg="pangi">pangi</tp:taxon-name-part></tp:taxon-name></italic> sp. nov. <bold>A</bold> male, dyzoc559 (holotype), <abbrev xmlns:xlink="http://www.w3.org/1999/xlink" xlink:title="antennule" id="ABBRID0ETUBG" xlink:type="simple">A1</abbrev><bold>B</bold> male, dyzoc559, <abbrev xmlns:xlink="http://www.w3.org/1999/xlink" xlink:title="antenna" id="ABBRID0EZUBG" xlink:type="simple">A2</abbrev><bold>C</bold> female, dyzoc558 (allotype), <abbrev xmlns:xlink="http://www.w3.org/1999/xlink" xlink:title="antenna" id="ABBRID0E6UBG" xlink:type="simple">A2</abbrev><bold>D</bold> female, dyzoc558, <abbrev xmlns:xlink="http://www.w3.org/1999/xlink" xlink:title="mandible" id="ABBRID0EFVBG" xlink:type="simple">Md</abbrev><bold>E</bold> female, dyzoc558, <abbrev xmlns:xlink="http://www.w3.org/1999/xlink" xlink:title="maxillula" id="ABBRID0ELVBG" xlink:type="simple">Mx</abbrev><bold>F</bold> male, dyzoc559, <abbrev xmlns:xlink="http://www.w3.org/1999/xlink" xlink:title="sixth limb" id="ABBRID0ERVBG" xlink:type="simple">L6</abbrev>. Scale bars: 100 μm.</p></caption><graphic xmlns:xlink="http://www.w3.org/1999/xlink" xlink:href="zookeys-1097-183_article-79713__-g005.jpg" position="float" orientation="portrait" xlink:type="simple" id="oo_678549.jpg"><uri content-type="original_file" xlink:type="simple">https://binary.pensoft.net/fig/678549</uri></graphic></fig><p>Male <abbrev xmlns:xlink="http://www.w3.org/1999/xlink" xlink:title="antenna" id="ABBRID0E3VBG" xlink:type="simple">A2</abbrev> (Fig. <xref ref-type="fig" rid="F5">5B</xref>) five-segmented. Five long natatory setae extending beyond terminal claws with ~ 55% of their lengths. Sixth seta extending to end of next segment. Seta <italic>z3</italic> long, reaching to end of terminal claws. Seta <italic>z1</italic> well-developed and claw-like, slightly shorter than claws <italic>G2</italic> and <italic>GM</italic>. Claw <italic>G1</italic> short, not reaching mid-way of <italic>G2</italic>. Claw <italic>G3</italic> very small and seta-like. Claw <italic>Gm</italic> almost reaching mid-length of claw <italic>GM</italic>.</p><p>Female <abbrev xmlns:xlink="http://www.w3.org/1999/xlink" xlink:title="antenna" id="ABBRID0EPXBG" xlink:type="simple">A2</abbrev> (Fig. <xref ref-type="fig" rid="F5">5C</xref>) four-segmented. Seta <italic>z1</italic> shorter than setae <italic>z2</italic> and <italic>z3</italic>, exceeding mid-length of claw <italic>G3</italic>. Claws <italic>G1</italic>, <italic>G3</italic>, and <italic>G2</italic> progressively shorter. Claw <italic>Gm</italic> long, almost 80% length of claw <italic>GM</italic>.</p><p><abbrev xmlns:xlink="http://www.w3.org/1999/xlink" xlink:title="mandible" id="ABBRID0EZYBG" xlink:type="simple">Md</abbrev> (Fig. <xref ref-type="fig" rid="F5">5D</xref>) palp four-segmented. Seta <italic>α</italic> short and slim. Seta <italic>β</italic> very short and stout. Second segment with three long setae. Fourth segment with three claws and two setae.</p><p><abbrev xmlns:xlink="http://www.w3.org/1999/xlink" xlink:title="maxillula" id="ABBRID0EHZBG" xlink:type="simple">Mx</abbrev> (Fig. <xref ref-type="fig" rid="F5">5E</xref>) palp two-segmented. First segment with four setae on outer apical edge and one seta in sub-apical position near outer edge. Second segment with three long and three short setae.</p><p>Male <abbrev xmlns:xlink="http://www.w3.org/1999/xlink" xlink:title="fifth limb" id="ABBRID0ERZBG" xlink:type="simple">L5</abbrev> (Fig. <xref ref-type="fig" rid="F6">6A, B</xref>) palps asymmetrical. First segment sub-rectangular. Left palp with bluntly rounded end and one sub-apical seta. Right palp slimmer than left, with one minute sub-apical seta. Distal end of right palp hook-like.</p><p>Female <abbrev xmlns:xlink="http://www.w3.org/1999/xlink" xlink:title="fifth limb" id="ABBRID0E2ZBG" xlink:type="simple">L5</abbrev> (not shown, deformed in all specimens examined.) Exopod bearing five soft, thick rays. Other chaetotaxy structures difficult to discern.</p><p><abbrev xmlns:xlink="http://www.w3.org/1999/xlink" xlink:title="sixth limb" id="ABBRID0EB1BG" xlink:type="simple">L6</abbrev> (Fig. <xref ref-type="fig" rid="F5">5F</xref>) five-segmented. First segment with <italic>d1</italic>-seta. Second segment with long <italic>e</italic>-seta, exceeding end of terminal segment. Third segment with <italic>f</italic>-seta slightly exceeding end of fourth segment. Fourth segment with two long <italic>g</italic>-setae, both exceeding beyond end of terminal segment. Fifth segment with short <italic>h1</italic>- and <italic>h3</italic>- setae and long claw <italic>h2</italic>.</p><p><abbrev xmlns:xlink="http://www.w3.org/1999/xlink" xlink:title="seventh limb" id="ABBRID0EZ1BG" xlink:type="simple">L7</abbrev> (Fig. <xref ref-type="fig" rid="F6">6C</xref>) four-segmented. First segment with <italic>d1</italic>-, <italic>d2</italic>- and <italic>dp</italic>- setae. Second segment with <italic>e</italic>-seta, not extending to end of third segment. Third segment with <italic>f</italic>-seta slightly exceeding end of this segment, and <italic>g</italic>-seta, slightly exceeding end of fourth segment. Fourth segment long, the length almost two times length of width with short <italic>h1</italic>- and <italic>h2</italic>- setae and long <italic>h3</italic>-seta.</p><fig id="F6" position="float" orientation="portrait"><object-id xmlns:xlink="http://www.w3.org/1999/xlink" content-type="doi" xlink:type="simple">10.3897/zookeys.1097.79713.figure6</object-id><object-id xmlns:xlink="http://www.w3.org/1999/xlink" content-type="arpha" xlink:type="simple">196AE595-F41F-514D-8E38-5655530E2AFD</object-id><label>Figure 6.</label><caption><p><italic><tp:taxon-name><tp:taxon-name-part taxon-name-part-type="genus" reg="Cyclocypris">Cyclocypris</tp:taxon-name-part><tp:taxon-name-part taxon-name-part-type="species" reg="pangi">pangi</tp:taxon-name-part></tp:taxon-name></italic> sp. nov. <bold>A</bold> male, dyzoc559, left <abbrev xmlns:xlink="http://www.w3.org/1999/xlink" xlink:title="fifth limb" id="ABBRID0ER3BG" xlink:type="simple">L5</abbrev><bold>B</bold> male, dyzoc559, right <abbrev xmlns:xlink="http://www.w3.org/1999/xlink" xlink:title="fifth limb" id="ABBRID0EX3BG" xlink:type="simple">L5</abbrev><bold>C</bold> female, dyzoc558, <abbrev xmlns:xlink="http://www.w3.org/1999/xlink" xlink:title="seventh limb" id="ABBRID0E43BG" xlink:type="simple">L7</abbrev><bold>D</bold> female, dyzoc558, <abbrev xmlns:xlink="http://www.w3.org/1999/xlink" xlink:title="uropodal ramus" id="ABBRID0ED4BG" xlink:type="simple">UR</abbrev><bold>E</bold> female, dyzoc558, <abbrev xmlns:xlink="http://www.w3.org/1999/xlink" xlink:title="uropodal ramus" id="ABBRID0EJ4BG" xlink:type="simple">UR</abbrev> attachment <bold>F</bold> male, dyzoc559, <abbrev xmlns:xlink="http://www.w3.org/1999/xlink" xlink:title="hemipenis" id="ABBRID0EP4BG" xlink:type="simple">Hp</abbrev>. Scale bars: 100 μm.</p></caption><graphic xmlns:xlink="http://www.w3.org/1999/xlink" xlink:href="zookeys-1097-183_article-79713__-g006.jpg" position="float" orientation="portrait" xlink:type="simple" id="oo_678550.jpg"><uri content-type="original_file" xlink:type="simple">https://binary.pensoft.net/fig/678550</uri></graphic></fig><p><abbrev xmlns:xlink="http://www.w3.org/1999/xlink" xlink:title="uropodal ramus" id="ABBRID0E14BG" xlink:type="simple">UR</abbrev> (Fig. <xref ref-type="fig" rid="F6">6D</xref>) robust. Claw <italic>Gp</italic> exceeding mid-length of claw <italic>Ga.</italic> Seta <italic>Sa</italic> not reaching mid-length of claw <italic>Ga.</italic> Seta <italic>Sp</italic> short, not reaching base of claw <italic>Gp.</italic><abbrev xmlns:xlink="http://www.w3.org/1999/xlink" xlink:title="uropodal ramus" id="ABBRID0EC6BG" xlink:type="simple">UR</abbrev> attachment with two long branches.</p><p>Hemipenis (Fig. <xref ref-type="fig" rid="F6">6F</xref>) stout. Lobe <italic>a</italic> with wide, truncated distal end. Lobe <italic>b</italic> shorter than lobe <italic>a</italic> with wide distal end. Medial lobe <italic>h</italic> elongated, distally curved. Thin, slightly S-shaped structure with pointed end present to interior side of lobe <italic>b</italic>.</p></tp:treatment-sec><tp:treatment-sec sec-type="remarks" id="SECID0EW6BG"><title>Remarks.</title><p><italic><tp:taxon-name><tp:taxon-name-part taxon-name-part-type="genus" reg="Cyclocypris">Cyclocypris</tp:taxon-name-part></tp:taxon-name></italic> is the third most diverse genus in <tp:taxon-name><tp:taxon-name-part taxon-name-part-type="subfamily">Cyclocypridinae</tp:taxon-name-part></tp:taxon-name> Kaufmann, 1900 and contains 21 species (<xref ref-type="bibr" rid="B26">Meisch et al. 2019</xref>). Except for <italic><tp:taxon-name><tp:taxon-name-part taxon-name-part-type="genus" reg="Cyclocypris">C.</tp:taxon-name-part><tp:taxon-name-part taxon-name-part-type="species" reg="pusilla">pusilla</tp:taxon-name-part></tp:taxon-name></italic> Sars, 1895 reported from Afrotropical region (<xref ref-type="bibr" rid="B34">Sars 1895</xref>; <xref ref-type="bibr" rid="B26">Meisch et al. 2019</xref>), most <italic><tp:taxon-name><tp:taxon-name-part taxon-name-part-type="genus" reg="Cyclocypris">Cyclocypris</tp:taxon-name-part></tp:taxon-name></italic> species are known from the Nearctic and Palaearctic regions. In China, three <italic><tp:taxon-name><tp:taxon-name-part taxon-name-part-type="genus" reg="Cyclocypris">Cyclocypris</tp:taxon-name-part></tp:taxon-name></italic> species, <italic><tp:taxon-name><tp:taxon-name-part taxon-name-part-type="genus" reg="Cyclocypris">C.</tp:taxon-name-part><tp:taxon-name-part taxon-name-part-type="species" reg="serena">serena</tp:taxon-name-part></tp:taxon-name></italic> (Koch, 1838), <italic><tp:taxon-name><tp:taxon-name-part taxon-name-part-type="genus" reg="Cyclocypris">C.</tp:taxon-name-part><tp:taxon-name-part taxon-name-part-type="species" reg="globosa">globosa</tp:taxon-name-part></tp:taxon-name></italic> (Sars, 1863), and <italic><tp:taxon-name><tp:taxon-name-part taxon-name-part-type="genus" reg="Cyclocypris">C.</tp:taxon-name-part><tp:taxon-name-part taxon-name-part-type="species" reg="ovum">ovum</tp:taxon-name-part></tp:taxon-name></italic> (Jurine, 1820), have been reported so far (<xref ref-type="bibr" rid="B4">Chen 1982</xref>; <xref ref-type="bibr" rid="B8">Huang 1986</xref>; <xref ref-type="bibr" rid="B40">Wang et al. 1995</xref>; <xref ref-type="bibr" rid="B50">Zhang et al. 2006</xref>; <xref ref-type="bibr" rid="B15">Kong et al. 2013</xref>). Majority of those species are known as fossils or sub-fossils, with the exception of <italic><tp:taxon-name><tp:taxon-name-part taxon-name-part-type="genus" reg="Cyclocypris">C.</tp:taxon-name-part><tp:taxon-name-part taxon-name-part-type="species" reg="serena">serena</tp:taxon-name-part></tp:taxon-name></italic> (<xref ref-type="bibr" rid="B15">Kong et al. 2013</xref>).</p><p>The new species has some typical <italic><tp:taxon-name><tp:taxon-name-part taxon-name-part-type="genus" reg="Cyclocypris">Cyclocypris</tp:taxon-name-part></tp:taxon-name></italic> characteristics. It is small, has a rounded carapace and long swimming setae on the <abbrev xmlns:xlink="http://www.w3.org/1999/xlink" xlink:title="antenna" id="ABBRID0EIFAI" xlink:type="simple">A2</abbrev>; besides, it lacks male bristles on the <abbrev xmlns:xlink="http://www.w3.org/1999/xlink" xlink:title="antenna" id="ABBRID0EVFAI" xlink:type="simple">A2</abbrev> and has elongated terminal segment on the <abbrev xmlns:xlink="http://www.w3.org/1999/xlink" xlink:title="seventh limb" id="ABBRID0ECGAI" xlink:type="simple">L7</abbrev> and a long <italic>g</italic>-seta on the same appendage. The new species is somewhat similar to <italic><tp:taxon-name><tp:taxon-name-part taxon-name-part-type="genus" reg="Cyclocypris">C.</tp:taxon-name-part><tp:taxon-name-part taxon-name-part-type="species" reg="serena">serena</tp:taxon-name-part></tp:taxon-name></italic> in terms of its size, the overlap of <abbrev xmlns:xlink="http://www.w3.org/1999/xlink" xlink:title="right valve" id="ABBRID0EFHAI" xlink:type="simple">RV</abbrev> and <abbrev xmlns:xlink="http://www.w3.org/1999/xlink" xlink:title="left valve" id="ABBRID0EJHAI" xlink:type="simple">LV</abbrev>, smooth surface of the valves, long swimming setae on the <abbrev xmlns:xlink="http://www.w3.org/1999/xlink" xlink:title="antenna" id="ABBRID0E6HAI" xlink:type="simple">A2</abbrev>, rectangular basal segment of the <abbrev xmlns:xlink="http://www.w3.org/1999/xlink" xlink:title="fifth limb" id="ABBRID0EMIAI" xlink:type="simple">L5</abbrev>, and short <italic>h1</italic>-seta on the <abbrev xmlns:xlink="http://www.w3.org/1999/xlink" xlink:title="seventh limb" id="ABBRID0E2IAI" xlink:type="simple">L7</abbrev>. However, it can be distinguished from <italic><tp:taxon-name><tp:taxon-name-part taxon-name-part-type="genus" reg="Cyclocypris">C.</tp:taxon-name-part><tp:taxon-name-part taxon-name-part-type="species" reg="serena">serena</tp:taxon-name-part></tp:taxon-name></italic> based on the following characters: (1) the lobes <italic>a</italic> and <italic>b</italic>, and the general shape of <abbrev xmlns:xlink="http://www.w3.org/1999/xlink" xlink:title="hemipenis" id="ABBRID0EJKAI" xlink:type="simple">Hp</abbrev>, are much wider than in <italic><tp:taxon-name><tp:taxon-name-part taxon-name-part-type="genus" reg="Cyclocypris">C.</tp:taxon-name-part><tp:taxon-name-part taxon-name-part-type="species" reg="serena">serena</tp:taxon-name-part></tp:taxon-name></italic> (<xref ref-type="bibr" rid="B25">Meisch 2000</xref>); (2) the length of the <abbrev xmlns:xlink="http://www.w3.org/1999/xlink" xlink:title="sixth limb" id="ABBRID0EOLAI" xlink:type="simple">L6</abbrev><italic>e</italic>-seta, the <abbrev xmlns:xlink="http://www.w3.org/1999/xlink" xlink:title="uropodal ramus" id="ABBRID0E4LAI" xlink:type="simple">UR</abbrev><italic>Sa</italic>- and <italic>Sp</italic>- setae, the number and length of the apical setae on both prehensile palps of the male <abbrev xmlns:xlink="http://www.w3.org/1999/xlink" xlink:title="fifth limb" id="ABBRID0EANAI" xlink:type="simple">L5</abbrev>, all differ from <italic><tp:taxon-name><tp:taxon-name-part taxon-name-part-type="genus" reg="Cyclocypris">C.</tp:taxon-name-part><tp:taxon-name-part taxon-name-part-type="species" reg="serena">serena</tp:taxon-name-part></tp:taxon-name></italic>; (3) with respect to valve morphology, <italic><tp:taxon-name><tp:taxon-name-part taxon-name-part-type="genus" reg="Cyclocypris">C.</tp:taxon-name-part><tp:taxon-name-part taxon-name-part-type="species" reg="serena">serena</tp:taxon-name-part></tp:taxon-name></italic> [0.58‒0.63 mm according to <xref ref-type="bibr" rid="B25">Meisch (2000)</xref>] is significantly larger than the new species, the inner list on the <abbrev xmlns:xlink="http://www.w3.org/1999/xlink" xlink:title="right valve" id="ABBRID0EZOAI" xlink:type="simple">RV</abbrev> is less pronounced (<xref ref-type="bibr" rid="B7">Fuhrmann 2012</xref>), and the exterior inner list is absent. These differences in valve morphology would help distinguish the two species when dealing with sub-fossil / fossil material. The new species can be easily recognised, among the other 21 congeners, by the presence of a small, S-shaped process next to the lobe <italic>b</italic>, as well as a slender, distally curved lobe <italic>h</italic> (Fig. <xref ref-type="fig" rid="F6">6F</xref>).</p></tp:treatment-sec><tp:treatment-sec><!--Section generated to contain objects referenced in tp:taxon-treatment.--><table-wrap id="T1" position="float" orientation="portrait"><label>Table 1.</label><caption><p>Information on sampling sites (GPS coordinates based on WGS84 system).</p></caption><table id="TID0EZWBG" rules="all"><tbody><tr><th rowspan="1" colspan="1">Site</th><th rowspan="1" colspan="1">Coordinates</th><th rowspan="1" colspan="1">Habitat description</th><th rowspan="1" colspan="1">Date</th><th rowspan="1" colspan="1">
                <abbrev xmlns:xlink="http://www.w3.org/1999/xlink" xlink:title="electrical conductivity" id="ABBRID0EAGAE" xlink:type="simple">EC</abbrev>
              </th><th rowspan="1" colspan="1">Specimens</th></tr><tr><td rowspan="1" colspan="1">Y11</td><td rowspan="1" colspan="1">
                <named-content xmlns:xlink="http://www.w3.org/1999/xlink" content-type="dwc:verbatimCoordinates" xlink:type="simple">
                  <named-content content-type="geo-json" specific-use="{&#34;type&#34;:&#34;Point&#34;,&#34;coordinates&#34;:[116.743556,43.373889]}" id="NCID0ESGAE" xlink:type="simple">43°22'26.0"N, 116°44'36.8"E</named-content>
                </named-content>
              </td><td rowspan="1" colspan="1">pond with abundant plant detritus, formed in rechanneled bed of Gongger River, Hexigten Banner, Inner Mongolia</td><td rowspan="1" colspan="1">12.v.2015</td><td rowspan="1" colspan="1">2314</td><td rowspan="1" colspan="1">dyzoc575‒580, dyzoc819, dyzoc821 (<italic>Tnr</italic>)</td></tr><tr><td rowspan="1" colspan="1">Y26</td><td rowspan="1" colspan="1">
                <named-content xmlns:xlink="http://www.w3.org/1999/xlink" content-type="dwc:verbatimCoordinates" xlink:type="simple">
                  <named-content content-type="geo-json" specific-use="{&#34;type&#34;:&#34;Point&#34;,&#34;coordinates&#34;:[115.793028,43.005694]}" id="NCID0EWHAE" xlink:type="simple">43°00'20.5"N, 115°47'34.9"E</named-content>
                </named-content>
              </td><td rowspan="1" colspan="1">small pond with abundant plant detritus, connected with small creek in Zhenglan Banner, Inner Mongolia</td><td rowspan="1" colspan="1">18.v.2015</td><td rowspan="1" colspan="1">458</td><td rowspan="1" colspan="1">dyzoc567‒570, dyzoc706‒707, dyzoc813 (<italic>Psc</italic>)</td></tr><tr><td rowspan="2" colspan="1">Y30</td><td rowspan="2" colspan="1">
                <named-content xmlns:xlink="http://www.w3.org/1999/xlink" content-type="dwc:verbatimCoordinates" xlink:type="simple">
                  <named-content content-type="geo-json" specific-use="{&#34;type&#34;:&#34;Point&#34;,&#34;coordinates&#34;:[115.820556,42.982167]}" id="NCID0E1IAE" xlink:type="simple">42°58'55.8"N, 115°49'14.0"E</named-content>
                </named-content>
              </td><td rowspan="2" colspan="1">small swamp with abundant grass in Zhenglan Banner, Inner Mongolia</td><td rowspan="2" colspan="1">18.v.2015</td><td rowspan="2" colspan="1">562</td><td rowspan="1" colspan="1">dyzoc625, dyzoc626, dyzoc814 (<italic>Psc</italic>);</td></tr><tr><td rowspan="1" colspan="1">dyzoc675, dyzoc816‒817 (<italic>Clp</italic>)</td></tr><tr><td rowspan="1" colspan="1">Y34</td><td rowspan="1" colspan="1">between 40°33'59.7"‒34'11.5"N, 116°47'9.7"‒48'25.8"E</td><td rowspan="1" colspan="1">pond with a few macrophytes, flowed through by mountain brook in vicinity of Beijing</td><td rowspan="1" colspan="1">25.v.2015</td><td rowspan="1" colspan="1">199</td><td rowspan="1" colspan="1">dyzoc558‒563 (<italic>Clp</italic>)</td></tr></tbody></table><table-wrap-foot><fn><p><bold>Key</bold>: <abbrev xmlns:xlink="http://www.w3.org/1999/xlink" xlink:title="electrical conductivity" id="ABBRID0EALAE" xlink:type="simple">EC</abbrev>, electrical conductivity in µS cm<sup>‒1</sup>. <italic>Clp</italic>, <italic><tp:taxon-name><tp:taxon-name-part taxon-name-part-type="genus" reg="Cyclocypris">Cyclocypris</tp:taxon-name-part><tp:taxon-name-part taxon-name-part-type="species" reg="pangi">pangi</tp:taxon-name-part></tp:taxon-name></italic> sp. nov.; <italic>Psc</italic>, <italic><tp:taxon-name><tp:taxon-name-part taxon-name-part-type="genus" reg="Pseudocandona">Pseudocandona</tp:taxon-name-part><tp:taxon-name-part taxon-name-part-type="species" reg="cheni">cheni</tp:taxon-name-part></tp:taxon-name></italic> sp. nov.; <italic>Tnr</italic>, <italic><tp:taxon-name><tp:taxon-name-part taxon-name-part-type="genus" reg="Tonnacypris">Tonnacypris</tp:taxon-name-part><tp:taxon-name-part taxon-name-part-type="species" reg="rectangularis">rectangularis</tp:taxon-name-part></tp:taxon-name></italic> sp. nov.</p></fn></table-wrap-foot></table-wrap></tp:treatment-sec><ref-list><ref id="B49"><mixed-citation xmlns:xlink="http://www.w3.org/1999/xlink" xlink:type="simple"><person-group><name name-style="western"><surname>Zhai</surname><given-names>DY</given-names></name><name name-style="western"><surname>Smith</surname><given-names>RJ</given-names></name><name name-style="western"><surname>Peng</surname><given-names>P</given-names></name><name name-style="western"><surname>Yu</surname><given-names>N</given-names></name><name name-style="western"><surname>Ma</surname><given-names>SX</given-names></name><name name-style="western"><surname>Li</surname><given-names>XZ</given-names></name></person-group> (<year>2017</year>) <article-title>Cluster analyses of <tp:taxon-name><tp:taxon-name-part taxon-name-part-type="class">Ostracoda</tp:taxon-name-part></tp:taxon-name> based on dimensions of body structures: Implications for taxonomic classification.</article-title><source>Crustaceana</source><volume>90</volume>: <fpage>471</fpage>–<lpage>502</lpage>. <ext-link xlink:href="10.1163/15685403-00003667" ext-link-type="doi" xlink:type="simple">https://doi.org/10.1163/15685403-00003667</ext-link></mixed-citation></ref><ref id="B26"><mixed-citation xmlns:xlink="http://www.w3.org/1999/xlink" xlink:type="simple"><person-group><name name-style="western"><surname>Meisch</surname><given-names>C</given-names></name><name name-style="western"><surname>Smith</surname><given-names>RJ</given-names></name><name name-style="western"><surname>Martens</surname><given-names>K</given-names></name></person-group> (<year>2019</year>) <article-title>A subjective global checklist of the extant non-marine <tp:taxon-name><tp:taxon-name-part taxon-name-part-type="class">Ostracoda</tp:taxon-name-part></tp:taxon-name> (<tp:taxon-name><tp:taxon-name-part taxon-name-part-type="subphylum">Crustacea</tp:taxon-name-part></tp:taxon-name>).</article-title><source>European Journal of Taxonomy</source><volume>492</volume>: <fpage>1</fpage>–<lpage>135</lpage>. <ext-link xlink:href="10.5852/ejt.2019.492" ext-link-type="doi" xlink:type="simple">https://doi.org/10.5852/ejt.2019.492</ext-link></mixed-citation></ref><ref id="B34"><mixed-citation xmlns:xlink="http://www.w3.org/1999/xlink" xlink:type="simple"><person-group><name name-style="western"><surname>Sars</surname><given-names>GO</given-names></name></person-group> (<year>1895</year>) <article-title>On some South-African Entomostraca raised from dried mud. Skr Vidensk-Selsk.</article-title><source>I Math Naturvidensk Kl</source><volume>8</volume>: <fpage>1</fpage>–<lpage>56</lpage>.</mixed-citation></ref><ref id="B4"><mixed-citation xmlns:xlink="http://www.w3.org/1999/xlink" xlink:type="simple"><person-group><name name-style="western"><surname>Chen</surname><given-names>SZ</given-names></name></person-group> (<year>1982</year>) <article-title>Subclass <tp:taxon-name><tp:taxon-name-part taxon-name-part-type="class">Ostracoda</tp:taxon-name-part></tp:taxon-name>.</article-title> In: <person-group><name name-style="western"><surname>Dong</surname><given-names>YM</given-names></name><name name-style="western"><surname>Dai</surname><given-names>AY</given-names></name><name name-style="western"><surname>Jiang</surname><given-names>XZ</given-names></name><name name-style="western"><surname>Chen</surname><given-names>SZ</given-names></name><name name-style="western"><surname>Chen</surname><given-names>YS</given-names></name><name name-style="western"><surname>Cai</surname><given-names>RX</given-names></name></person-group> (<role>Eds</role>) <issue-title>Atlas of animals in China, Crustacea.</issue-title><source>Volume 1, 2<sup>nd</sup> edn. Science Press, Beijing</source>, <fpage>48</fpage>–<lpage>63</lpage>. [In Chinese]</mixed-citation></ref><ref id="B8"><mixed-citation xmlns:xlink="http://www.w3.org/1999/xlink" xlink:type="simple"><person-group><name name-style="western"><surname>Huang</surname><given-names>MX</given-names></name></person-group> (<year>1986</year>) <article-title>Description of the living environment of several kinds of <tp:taxon-name><tp:taxon-name-part taxon-name-part-type="class">Ostracoda</tp:taxon-name-part></tp:taxon-name> (<tp:taxon-name><tp:taxon-name-part taxon-name-part-type="subphylum">Crustacea</tp:taxon-name-part></tp:taxon-name>) in Sichuan. Sichuan.</article-title><source>Journal of Zoology</source><volume>1</volume>: <fpage>8</fpage>–<lpage>10</lpage>. [in Chinese]</mixed-citation></ref><ref id="B40"><mixed-citation xmlns:xlink="http://www.w3.org/1999/xlink" xlink:type="simple"><person-group><name name-style="western"><surname>Wang</surname><given-names>SM</given-names></name><name name-style="western"><surname>Ji</surname><given-names>L</given-names></name><name name-style="western"><surname>Yang</surname><given-names>XD</given-names></name><name name-style="western"><surname>Xue</surname><given-names>B</given-names></name><name name-style="western"><surname>Ma</surname><given-names>Y</given-names></name><name name-style="western"><surname>Qin</surname><given-names>BQ</given-names></name><name name-style="western"><surname>Dong</surname><given-names>GB</given-names></name><name name-style="western"><surname>Pan</surname><given-names>HX</given-names></name><name name-style="western"><surname>Hu</surname><given-names>SY</given-names></name><name name-style="western"><surname>Xia</surname><given-names>WL</given-names></name><name name-style="western"><surname>Shen</surname><given-names>J</given-names></name><name name-style="western"><surname>Xiang</surname><given-names>L</given-names></name><name name-style="western"><surname>Zhang</surname><given-names>LR</given-names></name><name name-style="western"><surname>Zhu</surname><given-names>YX</given-names></name></person-group> (<year>1995</year>) <source>Paleolimnology of Hulun Lake.</source><publisher-name>University of Science and Technology of China Press</publisher-name>, <publisher-loc>Hefei</publisher-loc>, <size units="page">125 pp</size>. [in Chinese]</mixed-citation></ref><ref id="B50"><mixed-citation xmlns:xlink="http://www.w3.org/1999/xlink" xlink:type="simple"><person-group><name name-style="western"><surname>Zhang</surname><given-names>L</given-names></name><name name-style="western"><surname>Sun</surname><given-names>ZC</given-names></name><name name-style="western"><surname>An</surname><given-names>ZS</given-names></name><name name-style="western"><surname>Liu</surname><given-names>WG</given-names></name><name name-style="western"><surname>Li</surname><given-names>XZ</given-names></name></person-group> (<year>2006</year>) <article-title>A preliminary distribution analysis on <tp:taxon-name><tp:taxon-name-part taxon-name-part-type="class">Ostracoda</tp:taxon-name-part></tp:taxon-name> of different water bodies from Qinghai Lake area, NW China.</article-title><source>Acta Micropalaeontologica Sinica</source><volume>23</volume>: <fpage>425</fpage>–<lpage>436</lpage>. [in Chinese with English abstract]</mixed-citation></ref><ref id="B15"><mixed-citation xmlns:xlink="http://www.w3.org/1999/xlink" xlink:type="simple"><person-group><name name-style="western"><surname>Kong</surname><given-names>Q</given-names></name><name name-style="western"><surname>Yu</surname><given-names>N</given-names></name><name name-style="western"><surname>Zhao</surname><given-names>QH</given-names></name></person-group> (<year>2013</year>) <article-title>New record of freshwater ostracods from the Hongfeng Lake, Guizhou Province.</article-title><source>Acta Micropalaeontologica Sinica</source><volume>30</volume>: <fpage>166</fpage>–<lpage>174</lpage>. [in Chinese with English Abstract]</mixed-citation></ref><ref id="B25"><mixed-citation xmlns:xlink="http://www.w3.org/1999/xlink" xlink:type="simple"><person-group><name name-style="western"><surname>Meisch</surname><given-names>C</given-names></name></person-group> (<year>2000</year>) <source>Freshwater <tp:taxon-name><tp:taxon-name-part taxon-name-part-type="class">Ostracoda</tp:taxon-name-part></tp:taxon-name> of Western and Central Europe. In: Schwoerbel J, Zwick P (Eds) Süßwasserfauna von Mitteleuropa 8(3).</source><publisher-name>Spektrum Akademischer Verlag</publisher-name>, <publisher-loc>Heidelberg, Berlin</publisher-loc>, <size units="page">522 pp</size>.</mixed-citation></ref><ref id="B7"><mixed-citation xmlns:xlink="http://www.w3.org/1999/xlink" xlink:type="simple"><person-group><name name-style="western"><surname>Fuhrmann</surname><given-names>R</given-names></name></person-group> (<year>2012</year>) <article-title>Atlas quartärer und rezenter Ostrakoden Mitteleuropas.</article-title><source>Altenburger Naturwissenschaftliche Forschungen</source><volume>15</volume>: <fpage>1</fpage>–<lpage>320</lpage>.</mixed-citation></ref></ref-list></tp:taxon-treatment>
