# Supplementary material for: ﻿Three new species of non-marine ostracods (Crustacea, Ostracoda) from small water bodies of northern China
Source: Zookeys. 2022 Apr 29;1097:183–207. doi: 10.3897/zookeys.1097.79713 (PMC9878577; doi:10.3897/zookeys.1097.79713)
Supplement: XML Treatment for Tonnacypris rectangularis [file zookeys.1097.79713-treatment3.xml]

<!DOCTYPE tp:taxon-treatment
  PUBLIC "-//TaxonX//DTD Taxonomic Treatment Publishing DTD v0 20100105//EN" "tax-treatment-NSO.dtd">
<tp:taxon-treatment xmlns:tp="http://www.plazi.org/taxpub"><tp:treatment-meta><kwd-group><label>Taxon classification</label><kwd>
                  <named-content content-type="kingdom">Animalia</named-content>
                </kwd><kwd>
                  <named-content content-type="order">Podocopida</named-content>
                </kwd><kwd>
                  <named-content content-type="family">Cyprididae</named-content>
                </kwd></kwd-group><mixed-citation publication-type="journal"><person-group><name><surname>Yu</surname><given-names>Na</given-names></name><name><surname>Ma</surname><given-names>Shunxin</given-names></name><name><surname>Wang</surname><given-names>Qianwei</given-names></name><name><surname>Zhai</surname><given-names>Dayou</given-names></name></person-group><article-title>﻿Three new species of non-marine ostracods (<tp:taxon-name><tp:taxon-name-part taxon-name-part-type="subphylum">Crustacea</tp:taxon-name-part></tp:taxon-name>, <tp:taxon-name><tp:taxon-name-part taxon-name-part-type="class">Ostracoda</tp:taxon-name-part></tp:taxon-name>) from small water bodies of northern China</article-title><source>Zookeys</source><day>29</day><month>04</month><year>2022</year><volume>1097</volume><fpage>183</fpage><lpage>207</lpage><pub-id pub-id-type="doi">10.3897/zookeys.1097.79713</pub-id></mixed-citation></tp:treatment-meta><tp:nomenclature><label>﻿</label><tp:taxon-name>
                <object-id xmlns:xlink="http://www.w3.org/1999/xlink" content-type="arpha" xlink:type="simple">929CBCA1-73FE-5866-B83C-F15A90DEC506</object-id>
                <tp:taxon-name-part taxon-name-part-type="genus" reg="Tonnacypris">Tonnacypris</tp:taxon-name-part>
                <tp:taxon-name-part taxon-name-part-type="species" reg="rectangularis">rectangularis</tp:taxon-name-part>
                <object-id xmlns:xlink="http://www.w3.org/1999/xlink" content-type="zoobank" xlink:type="simple">http://zoobank.org/46D8213C-E160-4FDA-8CC6-D47BA32686E7</object-id>
              </tp:taxon-name><tp:taxon-status xmlns:xlink="http://www.w3.org/1999/xlink" xlink:type="simple">sp. nov.</tp:taxon-status><xref ref-type="fig" rid="F7">Figs 7</xref><xref ref-type="fig" rid="F8">, 8</xref><xref ref-type="fig" rid="F9">, 9</xref><tp:nomenclature-citation-list><tp:nomenclature-citation><tp:taxon-name>
                    <tp:taxon-name-part taxon-name-part-type="genus" reg="Tonnacypris">Tonnacypris</tp:taxon-name-part>
                  </tp:taxon-name><comment>sp. – <xref ref-type="bibr" rid="B49">Zhai et al. 2017</xref>: 488, fig. 11.</comment></tp:nomenclature-citation></tp:nomenclature-citation-list></tp:nomenclature><tp:treatment-sec sec-type="type locality" id="SECID0E1TAI"><title>Type locality.</title><p>A small pond (Y11, Table <xref ref-type="table" rid="T1">1</xref>) in Inner Mongolia, China.</p></tp:treatment-sec><tp:treatment-sec sec-type="type material" id="SECID0EEUAI"><title>Type material.</title><p><bold><italic>Holotype</italic></bold>: one female (dyzoc575) dissected, valves preserved on the micropalaeontological slides. <bold><italic>Paratype</italic></bold>: five females (dyzoc576‒580) dissected, valves preserved on the micropalaeontological slides. All from the type locality.</p></tp:treatment-sec><tp:treatment-sec sec-type="material" id="SECID0ENVAI"><title>Other material.</title><p>Two undissected females (dyzoc819, dyzoc821) from the type locality, preserved dry on the micropalaeontological slides.</p></tp:treatment-sec><tp:treatment-sec sec-type="etymology" id="SECID0EFWAI"><title>Etymology.</title><p>From the English word <italic>rectangle</italic>, referring to sub-rectangular valve shape in lateral view.</p></tp:treatment-sec><tp:treatment-sec sec-type="description" id="SECID0EWWAI"><title>Dimensions.</title><p>Female, <abbrev xmlns:xlink="http://www.w3.org/1999/xlink" xlink:title="left valve" id="ABBRID0E3WAI" xlink:type="simple">LV</abbrev>, <italic>n</italic> = 6, length 1800‒2030 μm, height 940‒1040 μm; <abbrev xmlns:xlink="http://www.w3.org/1999/xlink" xlink:title="right valve" id="ABBRID0ECXAI" xlink:type="simple">RV</abbrev>, <italic>n</italic> = 4, length 1804‒2010 μm; height 980‒1060 μm.</p></tp:treatment-sec><tp:treatment-sec sec-type="diagnosis" id="SECID0EIXAI"><title>Diagnosis.</title><p>Carapace sub-rectangular, dorsal margin sub-parallel to ventral or slightly inclined anteriorly. Peg present on antero-ventral part of <abbrev xmlns:xlink="http://www.w3.org/1999/xlink" xlink:title="left valve" id="ABBRID0EOXAI" xlink:type="simple">LV</abbrev> (Fig. <xref ref-type="fig" rid="F7">7C, E, F</xref>). Natatory setae on <abbrev xmlns:xlink="http://www.w3.org/1999/xlink" xlink:title="antenna" id="ABBRID0EWXAI" xlink:type="simple">A2</abbrev> reduced, first and second setae approximately in same lengths, others increasing in lengths towards anterior edge (Fig. <xref ref-type="fig" rid="F8">8B</xref>). Claw <italic>G2</italic> on <abbrev xmlns:xlink="http://www.w3.org/1999/xlink" xlink:title="antenna" id="ABBRID0EAYAI" xlink:type="simple">A2</abbrev> short, not reaching to middle length of claw <italic>G3</italic> (Fig. <xref ref-type="fig" rid="F8">8C</xref>). Second segment of <abbrev xmlns:xlink="http://www.w3.org/1999/xlink" xlink:title="mandible" id="ABBRID0EKYAI" xlink:type="simple">Md</abbrev> palp with 3+1+<italic>β</italic> setae at interior side (Fig. <xref ref-type="fig" rid="F8">8E</xref>). <abbrev xmlns:xlink="http://www.w3.org/1999/xlink" xlink:title="maxillula" id="ABBRID0EUYAI" xlink:type="simple">Mx</abbrev> palp with terminal segment slightly spatulate. Two tooth-bristles on third masticatory lobe of <abbrev xmlns:xlink="http://www.w3.org/1999/xlink" xlink:title="maxillula" id="ABBRID0EYYAI" xlink:type="simple">Mx</abbrev> smooth (Fig. <xref ref-type="fig" rid="F8">8F</xref>). Length ratio between <italic>d1</italic>- and <italic>d2</italic>- setae on <abbrev xmlns:xlink="http://www.w3.org/1999/xlink" xlink:title="sixth limb" id="ABBRID0EEZAI" xlink:type="simple">L6</abbrev> 0.41 (Fig. <xref ref-type="fig" rid="F9">9B</xref>).</p></tp:treatment-sec><tp:treatment-sec sec-type="description" id="SECID0EMZAI"><title>Description.</title><p>Valves (Fig. <xref ref-type="fig" rid="F7">7</xref>) sub-rectangular, dorsal margin sub-parallel to ventral or slightly inclined anteriorly. When inclined, greatest height posterior of mid-length. Dorsal margin slightly arched posteriorly. Ventral margin concaved (Fig. <xref ref-type="fig" rid="F7">7A‒E</xref>). Anterior end more rounded than posterior. Calcified inner lamella wider anteriorly than posteriorly. Peg present on antero-ventral part of <abbrev xmlns:xlink="http://www.w3.org/1999/xlink" xlink:title="left valve" id="ABBRID0E1ZAI" xlink:type="simple">LV</abbrev> (Fig. <xref ref-type="fig" rid="F7">7C, E, F</xref>). Valve surface smooth, with setae. Carapace sub-ovate in dorsal / ventral view (Fig. <xref ref-type="fig" rid="F7">7G, H</xref>), with greatest width behind mid-length. Each valve with one outer list running through anterior and ventral margins (Fig. <xref ref-type="fig" rid="F7">7G, H, I</xref>).</p><fig id="F7" position="float" orientation="portrait"><object-id xmlns:xlink="http://www.w3.org/1999/xlink" content-type="doi" xlink:type="simple">10.3897/zookeys.1097.79713.figure7</object-id><object-id xmlns:xlink="http://www.w3.org/1999/xlink" content-type="arpha" xlink:type="simple">69F908BC-C348-5FD8-90E8-B5723D8FE89D</object-id><label>Figure 7.</label><caption><p><italic><tp:taxon-name><tp:taxon-name-part taxon-name-part-type="genus" reg="Tonnacypris">Tonnacypris</tp:taxon-name-part><tp:taxon-name-part taxon-name-part-type="species" reg="rectangularis">rectangularis</tp:taxon-name-part></tp:taxon-name></italic> sp. nov. Female <bold>A–D</bold> dyzoc575 (holotype) <bold>A</bold> outer view of <abbrev xmlns:xlink="http://www.w3.org/1999/xlink" xlink:title="left valve" id="ABBRID0EB2AI" xlink:type="simple">LV</abbrev><bold>B</bold> outer view of <abbrev xmlns:xlink="http://www.w3.org/1999/xlink" xlink:title="right valve" id="ABBRID0EH2AI" xlink:type="simple">RV</abbrev><bold>C</bold> inner view of <abbrev xmlns:xlink="http://www.w3.org/1999/xlink" xlink:title="left valve" id="ABBRID0EN2AI" xlink:type="simple">LV</abbrev>, with peg arrowed <bold>D</bold> inner view of <abbrev xmlns:xlink="http://www.w3.org/1999/xlink" xlink:title="right valve" id="ABBRID0ET2AI" xlink:type="simple">RV</abbrev><bold>E, F</bold> dyzoc577 <bold>E</bold> inner view of <abbrev xmlns:xlink="http://www.w3.org/1999/xlink" xlink:title="left valve" id="ABBRID0E22AI" xlink:type="simple">LV</abbrev>, with peg arrowed <bold>F</bold> detail of peg in (<bold>E</bold>) <bold>G</bold> dyzoc821, slightly oblique-dorsal view of carapace <bold>H, I</bold> dyzoc819 <bold>H</bold> ventral view of carapace <bold>I</bold> detail of central part of (<bold>H</bold>), showing outer lists on both valves. Scale bars: 100 μm (<bold>F, I</bold>); 500 μm (<bold>A–E, G, H</bold>).</p></caption><graphic xmlns:xlink="http://www.w3.org/1999/xlink" xlink:href="zookeys-1097-183_article-79713__-g007.jpg" position="float" orientation="portrait" xlink:type="simple" id="oo_678551.jpg"><uri content-type="original_file" xlink:type="simple">https://binary.pensoft.net/fig/678551</uri></graphic></fig><p><abbrev xmlns:xlink="http://www.w3.org/1999/xlink" xlink:title="antennule" id="ABBRID0EY3AI" xlink:type="simple">A1</abbrev> (Fig. <xref ref-type="fig" rid="F8">8A</xref>) seven-segmented. First segment with one short dorsal and two long ventral setae. Second segment with one short dorso-apical seta and a tiny Rome organ. Third segment with one comparative long dorso-apical seta and one short ventro-apical seta. Fourth segment with two long dorso-apical and two short ventro-apical setae. Fifth segment with two long dorso-apical setae and two setae (one long and one short) ventrally. Sixth segment with four long apical setae. Seventh segment with two long setae, one short seta and aesthetasc <italic>ya</italic>.</p><fig id="F8" position="float" orientation="portrait"><object-id xmlns:xlink="http://www.w3.org/1999/xlink" content-type="doi" xlink:type="simple">10.3897/zookeys.1097.79713.figure8</object-id><object-id xmlns:xlink="http://www.w3.org/1999/xlink" content-type="arpha" xlink:type="simple">6505580B-AF00-5253-9B19-E3E4538221E7</object-id><label>Figure 8.</label><caption><p><italic><tp:taxon-name><tp:taxon-name-part taxon-name-part-type="genus" reg="Tonnacypris">Tonnacypris</tp:taxon-name-part><tp:taxon-name-part taxon-name-part-type="species" reg="rectangularis">rectangularis</tp:taxon-name-part></tp:taxon-name></italic> sp. nov. Female. dyzoc575 (holotype) <bold>A</bold><abbrev xmlns:xlink="http://www.w3.org/1999/xlink" xlink:title="antennule" id="ABBRID0EX4AI" xlink:type="simple">A1</abbrev><bold>B</bold> part of <abbrev xmlns:xlink="http://www.w3.org/1999/xlink" xlink:title="antenna" id="ABBRID0E44AI" xlink:type="simple">A2</abbrev><bold>C</bold> part of <abbrev xmlns:xlink="http://www.w3.org/1999/xlink" xlink:title="antenna" id="ABBRID0ED5AI" xlink:type="simple">A2</abbrev><bold>D</bold><abbrev xmlns:xlink="http://www.w3.org/1999/xlink" xlink:title="mandible" id="ABBRID0EJ5AI" xlink:type="simple">Md</abbrev> coxa <bold>E</bold><abbrev xmlns:xlink="http://www.w3.org/1999/xlink" xlink:title="mandible" id="ABBRID0EP5AI" xlink:type="simple">Md</abbrev> palp <bold>F</bold><abbrev xmlns:xlink="http://www.w3.org/1999/xlink" xlink:title="maxillula" id="ABBRID0EV5AI" xlink:type="simple">Mx</abbrev>. Scale bars: 100 μm.</p></caption><graphic xmlns:xlink="http://www.w3.org/1999/xlink" xlink:href="zookeys-1097-183_article-79713__-g008.jpg" position="float" orientation="portrait" xlink:type="simple" id="oo_678552.jpg"><uri content-type="original_file" xlink:type="simple">https://binary.pensoft.net/fig/678552</uri></graphic></fig><p><abbrev xmlns:xlink="http://www.w3.org/1999/xlink" xlink:title="antenna" id="ABBRID0EA6AI" xlink:type="simple">A2</abbrev> (Fig. <xref ref-type="fig" rid="F8">8B, C</xref>) four-segmented. Natatory setae reduced, first and second setae almost in same lengths, others decreasing in lengths towards anterior edge. Claws <italic>G1</italic> and <italic>G3</italic> almost in same lengths. Claw <italic>G2</italic> short, not reaching mid-length of claw <italic>G3</italic>. Claw <italic>Gm</italic> slim, reaching mid-length of claw <italic>GM</italic>.</p><p><abbrev xmlns:xlink="http://www.w3.org/1999/xlink" xlink:title="mandible" id="ABBRID0EEABI" xlink:type="simple">Md</abbrev> coxa (Fig. <xref ref-type="fig" rid="F8">8D</xref>) elongated and arched, with masticatory processes on interior end. Palp (Fig. <xref ref-type="fig" rid="F8">8E</xref>) four-segmented. Seta <italic>α</italic> long and slim. Seta <italic>β</italic> hirsute. Second segment with 3+1+<italic>β</italic> setae on interior side. Seta <italic>γ</italic> slim and smooth.</p><p><abbrev xmlns:xlink="http://www.w3.org/1999/xlink" xlink:title="maxillula" id="ABBRID0E1ABI" xlink:type="simple">Mx</abbrev> (Fig. <xref ref-type="fig" rid="F8">8F</xref>) palp two-segmented. First segment with seven setae on outer apical edge and one seta in sub-apical position near outer edge. Second segment slightly spatulate with three long and three short setae. Two tooth-bristles on third masticatory lobe smooth.</p><p><abbrev xmlns:xlink="http://www.w3.org/1999/xlink" xlink:title="fifth limb" id="ABBRID0EEBBI" xlink:type="simple">L5</abbrev> (Fig. <xref ref-type="fig" rid="F9">9A</xref>) with two <italic>a</italic>-setae, one long <italic>b</italic>-seta, one short <italic>c</italic>-seta and one hirsute <italic>d</italic>-seta.</p><p><abbrev xmlns:xlink="http://www.w3.org/1999/xlink" xlink:title="sixth limb" id="ABBRID0EWBBI" xlink:type="simple">L6</abbrev> (Fig. <xref ref-type="fig" rid="F9">9B</xref>) five-segmented. Seta <italic>d1</italic> slightly shorter than half length of seta <italic>d2</italic>. Setae <italic>e</italic> and <italic>f</italic> short, not reaching end of next segment. Seta <italic>g</italic> long, slightly exceeding end of terminal segment. Seta <italic>h1</italic> longer than seta <italic>h3</italic>.</p><fig id="F9" position="float" orientation="portrait"><object-id xmlns:xlink="http://www.w3.org/1999/xlink" content-type="doi" xlink:type="simple">10.3897/zookeys.1097.79713.figure9</object-id><object-id xmlns:xlink="http://www.w3.org/1999/xlink" content-type="arpha" xlink:type="simple">18D09052-A053-5109-A5AC-9CF4F9E02D79</object-id><label>Figure 9.</label><caption><p><italic><tp:taxon-name><tp:taxon-name-part taxon-name-part-type="genus" reg="Tonnacypris">Tonnacypris</tp:taxon-name-part><tp:taxon-name-part taxon-name-part-type="species" reg="rectangularis">rectangularis</tp:taxon-name-part></tp:taxon-name></italic> sp. nov. Female <bold>A</bold> dyzoc580, <abbrev xmlns:xlink="http://www.w3.org/1999/xlink" xlink:title="fifth limb" id="ABBRID0EBDBI" xlink:type="simple">L5</abbrev><bold>B</bold> dyzoc580, <abbrev xmlns:xlink="http://www.w3.org/1999/xlink" xlink:title="sixth limb" id="ABBRID0EHDBI" xlink:type="simple">L6</abbrev><bold>C</bold> dyzoc580 part of <abbrev xmlns:xlink="http://www.w3.org/1999/xlink" xlink:title="seventh limb" id="ABBRID0ENDBI" xlink:type="simple">L7</abbrev><bold>D</bold> dyzoc580, part of <abbrev xmlns:xlink="http://www.w3.org/1999/xlink" xlink:title="seventh limb" id="ABBRID0ETDBI" xlink:type="simple">L7</abbrev><bold>E</bold> dyzoc575, <abbrev xmlns:xlink="http://www.w3.org/1999/xlink" xlink:title="uropodal ramus" id="ABBRID0EZDBI" xlink:type="simple">UR</abbrev><bold>F</bold> dyzoc575, <abbrev xmlns:xlink="http://www.w3.org/1999/xlink" xlink:title="uropodal ramus" id="ABBRID0E6DBI" xlink:type="simple">UR</abbrev> attachment. Scale bars: 100 μm.</p></caption><graphic xmlns:xlink="http://www.w3.org/1999/xlink" xlink:href="zookeys-1097-183_article-79713__-g009.jpg" position="float" orientation="portrait" xlink:type="simple" id="oo_678553.jpg"><uri content-type="original_file" xlink:type="simple">https://binary.pensoft.net/fig/678553</uri></graphic></fig><p><abbrev xmlns:xlink="http://www.w3.org/1999/xlink" xlink:title="seventh limb" id="ABBRID0EKEBI" xlink:type="simple">L7</abbrev> (Fig. <xref ref-type="fig" rid="F9">9C, D</xref>) first segment with <italic>d1</italic>-, <italic>d2</italic>- and <italic>dp</italic>- setae. Second segment with <italic>e</italic>-seta not reaching end of third segment. Third segment medially with <italic>f</italic>-seta almost reaching end of this segment. Pincer organ typical of the genus, with comparatively long <italic>h3</italic>-seta and slender, gently curved <italic>h2</italic>-seta.</p><p><abbrev xmlns:xlink="http://www.w3.org/1999/xlink" xlink:title="uropodal ramus" id="ABBRID0EUFBI" xlink:type="simple">UR</abbrev> (Fig. <xref ref-type="fig" rid="F9">9E</xref>) with tiny seta <italic>Sa.</italic> Claw <italic>Gp</italic> exceeding half-length of claw <italic>Ga.</italic> Seta <italic>Sp</italic> slightly exceeding end of stem. <abbrev xmlns:xlink="http://www.w3.org/1999/xlink" xlink:title="uropodal ramus" id="ABBRID0ETGBI" xlink:type="simple">UR</abbrev> attachment (Fig. <xref ref-type="fig" rid="F9">9F</xref>) with two long branches.</p></tp:treatment-sec><tp:treatment-sec sec-type="remarks" id="SECID0E2GBI"><title>Remarks.</title><p>The genus <italic><tp:taxon-name><tp:taxon-name-part taxon-name-part-type="genus" reg="Tonnacypris">Tonnacypris</tp:taxon-name-part></tp:taxon-name></italic> was first established with the fossil species <italic><tp:taxon-name><tp:taxon-name-part taxon-name-part-type="genus" reg="Tonnacypris">Tonnacypris</tp:taxon-name-part><tp:taxon-name-part taxon-name-part-type="species" reg="loessica">loessica</tp:taxon-name-part></tp:taxon-name></italic> Diebel &amp; Pietrzeniuk, 1975. <italic><tp:taxon-name><tp:taxon-name-part taxon-name-part-type="genus" reg="Tonnacypris">T.</tp:taxon-name-part><tp:taxon-name-part taxon-name-part-type="species" reg="rectangularis">rectangularis</tp:taxon-name-part></tp:taxon-name></italic> sp. nov. can be identified as belonging to this genus by the presence of peg on the <abbrev xmlns:xlink="http://www.w3.org/1999/xlink" xlink:title="left valve" id="ABBRID0ELJBI" xlink:type="simple">LV</abbrev> [although not all specimens of this genus have pegs, see e.g., <xref ref-type="bibr" rid="B33">Peng et al. (2021)</xref>], presence of the <italic>c</italic>-seta on the <abbrev xmlns:xlink="http://www.w3.org/1999/xlink" xlink:title="fifth limb" id="ABBRID0EQKBI" xlink:type="simple">L5</abbrev>, a short <italic>d1</italic>- and long <italic>d2</italic>- setae on the <abbrev xmlns:xlink="http://www.w3.org/1999/xlink" xlink:title="sixth limb" id="ABBRID0EBLBI" xlink:type="simple">L6</abbrev>. There are nine extant species in this genus (<xref ref-type="bibr" rid="B26">Meisch et al. 2019</xref>). Among these, <italic><tp:taxon-name><tp:taxon-name-part taxon-name-part-type="genus" reg="Tonnacypris">T.</tp:taxon-name-part><tp:taxon-name-part taxon-name-part-type="species" reg="angulata">angulata</tp:taxon-name-part></tp:taxon-name></italic> Yang, 1985 has been described based on valves alone (<xref ref-type="bibr" rid="B9">Huang et al. 1985</xref>), and its generic assignment remains uncertain (<xref ref-type="bibr" rid="B38">Van der Meeren et al. 2009</xref>). The new species can be readily distinguished from all other extant congeners by the valve morphology (e.g., long and sub-parallel or anteriorly sloping dorsal margin, and narrow anterior calcified inner lamella) alone, but its soft parts offer additional diagnostic information. According to the length of the swimming setae on the <abbrev xmlns:xlink="http://www.w3.org/1999/xlink" xlink:title="antenna" id="ABBRID0EJNBI" xlink:type="simple">A2</abbrev>, this species was the most similar to <italic><tp:taxon-name><tp:taxon-name-part taxon-name-part-type="genus" reg="Tonnacypris">T.</tp:taxon-name-part><tp:taxon-name-part taxon-name-part-type="species" reg="mazepovae">mazepovae</tp:taxon-name-part></tp:taxon-name></italic><xref ref-type="bibr" rid="B38">Van der Meeren et al., 2009</xref>. But in <italic><tp:taxon-name><tp:taxon-name-part taxon-name-part-type="genus" reg="Tonnacypris">T.</tp:taxon-name-part><tp:taxon-name-part taxon-name-part-type="species" reg="rectangularis">rectangularis</tp:taxon-name-part></tp:taxon-name></italic> the surface of the carapace and the tooth-bristles on <abbrev xmlns:xlink="http://www.w3.org/1999/xlink" xlink:title="maxillula" id="ABBRID0ELPBI" xlink:type="simple">Mx</abbrev> are smooth, while in <italic><tp:taxon-name><tp:taxon-name-part taxon-name-part-type="genus" reg="Tonnacypris">T.</tp:taxon-name-part><tp:taxon-name-part taxon-name-part-type="species" reg="mazepovae">mazepovae</tp:taxon-name-part></tp:taxon-name></italic> the carapace surface is covered with superficial grooves and the tooth-bristles on the <abbrev xmlns:xlink="http://www.w3.org/1999/xlink" xlink:title="maxillula" id="ABBRID0EVQBI" xlink:type="simple">Mx</abbrev> are serrated (<xref ref-type="bibr" rid="B38">Van der Meeren et al. 2009</xref>). The present specimens are similar in valve shape and size to <italic><tp:taxon-name><tp:taxon-name-part taxon-name-part-type="genus" reg="Tonnacypris">T.</tp:taxon-name-part><tp:taxon-name-part taxon-name-part-type="species" reg="tonnensis">tonnensis</tp:taxon-name-part></tp:taxon-name></italic> (Diebel &amp; Pietrzeniuk, 1975). However, in <italic><tp:taxon-name><tp:taxon-name-part taxon-name-part-type="genus" reg="Tonnacypris">T.</tp:taxon-name-part><tp:taxon-name-part taxon-name-part-type="species" reg="tonnensis">tonnensis</tp:taxon-name-part></tp:taxon-name></italic> the postero-ventral part of the valve is more narrowly rounded, and its <abbrev xmlns:xlink="http://www.w3.org/1999/xlink" xlink:title="antennule" id="ABBRID0EFSBI" xlink:type="simple">A1</abbrev> has a very long dorsal seta on the second segment (<xref ref-type="bibr" rid="B38">Van der Meeren et al. 2009</xref>: fig. 8). In addition, the <abbrev xmlns:xlink="http://www.w3.org/1999/xlink" xlink:title="uropodal ramus" id="ABBRID0E6SBI" xlink:type="simple">UR</abbrev> attachment is not bifurcated in <italic><tp:taxon-name><tp:taxon-name-part taxon-name-part-type="genus" reg="Tonnacypris">T.</tp:taxon-name-part><tp:taxon-name-part taxon-name-part-type="species" reg="tonnensis">tonnensis</tp:taxon-name-part></tp:taxon-name></italic>. Among the fossil species, the type species <italic><tp:taxon-name><tp:taxon-name-part taxon-name-part-type="genus" reg="Tonnacypris">T.</tp:taxon-name-part><tp:taxon-name-part taxon-name-part-type="species" reg="loessica">loessica</tp:taxon-name-part></tp:taxon-name></italic> may resemble the new species in valve morphology (<xref ref-type="bibr" rid="B7">Fuhrmann 2012</xref>). Both species have sub-rectangular valves and their anterior calcified inner lamella is narrow. However, while the dorsal margin of <italic><tp:taxon-name><tp:taxon-name-part taxon-name-part-type="genus" reg="Tonnacypris">T.</tp:taxon-name-part><tp:taxon-name-part taxon-name-part-type="species" reg="rectangularis">rectangularis</tp:taxon-name-part></tp:taxon-name></italic> is sub-parallel to the ventral margin or is inclined anteriorly, the dorsal margin of <italic><tp:taxon-name><tp:taxon-name-part taxon-name-part-type="genus" reg="Tonnacypris">T.</tp:taxon-name-part><tp:taxon-name-part taxon-name-part-type="species" reg="loessica">loessica</tp:taxon-name-part></tp:taxon-name></italic> is sloping posteriorly. And the antero-dorsal part of both valves of <italic><tp:taxon-name><tp:taxon-name-part taxon-name-part-type="genus" reg="Tonnacypris">T.</tp:taxon-name-part><tp:taxon-name-part taxon-name-part-type="species" reg="loessica">loessica</tp:taxon-name-part></tp:taxon-name></italic> is angular, forming an antero-dorsal corner (cf. <xref ref-type="bibr" rid="B7">Fuhrmann 2012</xref>).</p></tp:treatment-sec><tp:treatment-sec><!--Section generated to contain objects referenced in tp:taxon-treatment.--><table-wrap id="T1" position="float" orientation="portrait"><label>Table 1.</label><caption><p>Information on sampling sites (GPS coordinates based on WGS84 system).</p></caption><table id="TID0EZWBG" rules="all"><tbody><tr><th rowspan="1" colspan="1">Site</th><th rowspan="1" colspan="1">Coordinates</th><th rowspan="1" colspan="1">Habitat description</th><th rowspan="1" colspan="1">Date</th><th rowspan="1" colspan="1">
                <abbrev xmlns:xlink="http://www.w3.org/1999/xlink" xlink:title="electrical conductivity" id="ABBRID0EAGAE" xlink:type="simple">EC</abbrev>
              </th><th rowspan="1" colspan="1">Specimens</th></tr><tr><td rowspan="1" colspan="1">Y11</td><td rowspan="1" colspan="1">
                <named-content xmlns:xlink="http://www.w3.org/1999/xlink" content-type="dwc:verbatimCoordinates" xlink:type="simple">
                  <named-content content-type="geo-json" specific-use="{&#34;type&#34;:&#34;Point&#34;,&#34;coordinates&#34;:[116.743556,43.373889]}" id="NCID0ESGAE" xlink:type="simple">43°22'26.0"N, 116°44'36.8"E</named-content>
                </named-content>
              </td><td rowspan="1" colspan="1">pond with abundant plant detritus, formed in rechanneled bed of Gongger River, Hexigten Banner, Inner Mongolia</td><td rowspan="1" colspan="1">12.v.2015</td><td rowspan="1" colspan="1">2314</td><td rowspan="1" colspan="1">dyzoc575‒580, dyzoc819, dyzoc821 (<italic>Tnr</italic>)</td></tr><tr><td rowspan="1" colspan="1">Y26</td><td rowspan="1" colspan="1">
                <named-content xmlns:xlink="http://www.w3.org/1999/xlink" content-type="dwc:verbatimCoordinates" xlink:type="simple">
                  <named-content content-type="geo-json" specific-use="{&#34;type&#34;:&#34;Point&#34;,&#34;coordinates&#34;:[115.793028,43.005694]}" id="NCID0EWHAE" xlink:type="simple">43°00'20.5"N, 115°47'34.9"E</named-content>
                </named-content>
              </td><td rowspan="1" colspan="1">small pond with abundant plant detritus, connected with small creek in Zhenglan Banner, Inner Mongolia</td><td rowspan="1" colspan="1">18.v.2015</td><td rowspan="1" colspan="1">458</td><td rowspan="1" colspan="1">dyzoc567‒570, dyzoc706‒707, dyzoc813 (<italic>Psc</italic>)</td></tr><tr><td rowspan="2" colspan="1">Y30</td><td rowspan="2" colspan="1">
                <named-content xmlns:xlink="http://www.w3.org/1999/xlink" content-type="dwc:verbatimCoordinates" xlink:type="simple">
                  <named-content content-type="geo-json" specific-use="{&#34;type&#34;:&#34;Point&#34;,&#34;coordinates&#34;:[115.820556,42.982167]}" id="NCID0E1IAE" xlink:type="simple">42°58'55.8"N, 115°49'14.0"E</named-content>
                </named-content>
              </td><td rowspan="2" colspan="1">small swamp with abundant grass in Zhenglan Banner, Inner Mongolia</td><td rowspan="2" colspan="1">18.v.2015</td><td rowspan="2" colspan="1">562</td><td rowspan="1" colspan="1">dyzoc625, dyzoc626, dyzoc814 (<italic>Psc</italic>);</td></tr><tr><td rowspan="1" colspan="1">dyzoc675, dyzoc816‒817 (<italic>Clp</italic>)</td></tr><tr><td rowspan="1" colspan="1">Y34</td><td rowspan="1" colspan="1">between 40°33'59.7"‒34'11.5"N, 116°47'9.7"‒48'25.8"E</td><td rowspan="1" colspan="1">pond with a few macrophytes, flowed through by mountain brook in vicinity of Beijing</td><td rowspan="1" colspan="1">25.v.2015</td><td rowspan="1" colspan="1">199</td><td rowspan="1" colspan="1">dyzoc558‒563 (<italic>Clp</italic>)</td></tr></tbody></table><table-wrap-foot><fn><p><bold>Key</bold>: <abbrev xmlns:xlink="http://www.w3.org/1999/xlink" xlink:title="electrical conductivity" id="ABBRID0EALAE" xlink:type="simple">EC</abbrev>, electrical conductivity in µS cm<sup>‒1</sup>. <italic>Clp</italic>, <italic><tp:taxon-name><tp:taxon-name-part taxon-name-part-type="genus" reg="Cyclocypris">Cyclocypris</tp:taxon-name-part><tp:taxon-name-part taxon-name-part-type="species" reg="pangi">pangi</tp:taxon-name-part></tp:taxon-name></italic> sp. nov.; <italic>Psc</italic>, <italic><tp:taxon-name><tp:taxon-name-part taxon-name-part-type="genus" reg="Pseudocandona">Pseudocandona</tp:taxon-name-part><tp:taxon-name-part taxon-name-part-type="species" reg="cheni">cheni</tp:taxon-name-part></tp:taxon-name></italic> sp. nov.; <italic>Tnr</italic>, <italic><tp:taxon-name><tp:taxon-name-part taxon-name-part-type="genus" reg="Tonnacypris">Tonnacypris</tp:taxon-name-part><tp:taxon-name-part taxon-name-part-type="species" reg="rectangularis">rectangularis</tp:taxon-name-part></tp:taxon-name></italic> sp. nov.</p></fn></table-wrap-foot></table-wrap></tp:treatment-sec><ref-list><ref id="B49"><mixed-citation xmlns:xlink="http://www.w3.org/1999/xlink" xlink:type="simple"><person-group><name name-style="western"><surname>Zhai</surname><given-names>DY</given-names></name><name name-style="western"><surname>Smith</surname><given-names>RJ</given-names></name><name name-style="western"><surname>Peng</surname><given-names>P</given-names></name><name name-style="western"><surname>Yu</surname><given-names>N</given-names></name><name name-style="western"><surname>Ma</surname><given-names>SX</given-names></name><name name-style="western"><surname>Li</surname><given-names>XZ</given-names></name></person-group> (<year>2017</year>) <article-title>Cluster analyses of <tp:taxon-name><tp:taxon-name-part taxon-name-part-type="class">Ostracoda</tp:taxon-name-part></tp:taxon-name> based on dimensions of body structures: Implications for taxonomic classification.</article-title><source>Crustaceana</source><volume>90</volume>: <fpage>471</fpage>–<lpage>502</lpage>. <ext-link xlink:href="10.1163/15685403-00003667" ext-link-type="doi" xlink:type="simple">https://doi.org/10.1163/15685403-00003667</ext-link></mixed-citation></ref><ref id="B33"><mixed-citation xmlns:xlink="http://www.w3.org/1999/xlink" xlink:type="simple"><person-group><name name-style="western"><surname>Peng</surname><given-names>P</given-names></name><name name-style="western"><surname>Zhai</surname><given-names>DY</given-names></name><name name-style="western"><surname>Smith</surname><given-names>RJ</given-names></name><name name-style="western"><surname>Wang</surname><given-names>QW</given-names></name><name name-style="western"><surname>Guo</surname><given-names>Y</given-names></name><name name-style="western"><surname>Zhu</surname><given-names>LP</given-names></name></person-group> (<year>2021</year>) <article-title>On some modern <tp:taxon-name><tp:taxon-name-part taxon-name-part-type="class">Ostracoda</tp:taxon-name-part></tp:taxon-name> (<tp:taxon-name><tp:taxon-name-part taxon-name-part-type="subphylum">Crustacea</tp:taxon-name-part></tp:taxon-name>) from the Tibetan Plateau in SW China, with de-scriptions of three new species.</article-title><source>Zootaxa</source><volume>4942</volume>: <fpage>501</fpage>–<lpage>542</lpage>. <ext-link xlink:href="10.11646/zootaxa.4942.4.2" ext-link-type="doi" xlink:type="simple">https://doi.org/10.11646/zootaxa.4942.4.2</ext-link></mixed-citation></ref><ref id="B26"><mixed-citation xmlns:xlink="http://www.w3.org/1999/xlink" xlink:type="simple"><person-group><name name-style="western"><surname>Meisch</surname><given-names>C</given-names></name><name name-style="western"><surname>Smith</surname><given-names>RJ</given-names></name><name name-style="western"><surname>Martens</surname><given-names>K</given-names></name></person-group> (<year>2019</year>) <article-title>A subjective global checklist of the extant non-marine <tp:taxon-name><tp:taxon-name-part taxon-name-part-type="class">Ostracoda</tp:taxon-name-part></tp:taxon-name> (<tp:taxon-name><tp:taxon-name-part taxon-name-part-type="subphylum">Crustacea</tp:taxon-name-part></tp:taxon-name>).</article-title><source>European Journal of Taxonomy</source><volume>492</volume>: <fpage>1</fpage>–<lpage>135</lpage>. <ext-link xlink:href="10.5852/ejt.2019.492" ext-link-type="doi" xlink:type="simple">https://doi.org/10.5852/ejt.2019.492</ext-link></mixed-citation></ref><ref id="B9"><mixed-citation xmlns:xlink="http://www.w3.org/1999/xlink" xlink:type="simple"><person-group><name name-style="western"><surname>Huang</surname><given-names>BR</given-names></name><name name-style="western"><surname>Yang</surname><given-names>LF</given-names></name><name name-style="western"><surname>Fan</surname><given-names>YQ</given-names></name></person-group> (<year>1985</year>) <article-title>Ostracodes from surface deposits of Recent lakes in Xizang.</article-title><source>Acta Micropalaeontologica Sinica</source><volume>4</volume>: <fpage>369</fpage>–<lpage>376</lpage>. [in Chinese with English abstract]</mixed-citation></ref><ref id="B38"><mixed-citation xmlns:xlink="http://www.w3.org/1999/xlink" xlink:type="simple"><person-group><name name-style="western"><surname>Van der Meeren</surname><given-names>T</given-names></name><name name-style="western"><surname>Khand</surname><given-names>Y</given-names></name><name name-style="western"><surname>Martens</surname><given-names>K</given-names></name></person-group> (<year>2009</year>) <article-title>On Recent species of <italic><tp:taxon-name><tp:taxon-name-part taxon-name-part-type="genus">Tonnacypris</tp:taxon-name-part></tp:taxon-name></italic> Diebel &amp; Pietrzeniuk, 1975 (<tp:taxon-name><tp:taxon-name-part taxon-name-part-type="subphylum">Crustacea</tp:taxon-name-part></tp:taxon-name>, <tp:taxon-name><tp:taxon-name-part taxon-name-part-type="class">Ostracoda</tp:taxon-name-part></tp:taxon-name>), with new species descriptions from Mongolia.</article-title><source>Zootaxa</source><volume>2015</volume>: <fpage>1</fpage>–<lpage>41</lpage>. <ext-link xlink:href="10.11646/zootaxa.2015.1.1" ext-link-type="doi" xlink:type="simple">https://doi.org/10.11646/zootaxa.2015.1.1</ext-link></mixed-citation></ref><ref id="B7"><mixed-citation xmlns:xlink="http://www.w3.org/1999/xlink" xlink:type="simple"><person-group><name name-style="western"><surname>Fuhrmann</surname><given-names>R</given-names></name></person-group> (<year>2012</year>) <article-title>Atlas quartärer und rezenter Ostrakoden Mitteleuropas.</article-title><source>Altenburger Naturwissenschaftliche Forschungen</source><volume>15</volume>: <fpage>1</fpage>–<lpage>320</lpage>.</mixed-citation></ref></ref-list></tp:taxon-treatment>
